# Supplementary material for: Spider mite mothers adjust reproduction and sons' alternative reproductive tactics to immigrating alien conspecifics
Source: R Soc Open Sci. 2019 Nov 27;6(11):191201. doi: 10.1098/rsos.191201 (PMC6894581; doi:10.1098/rsos.191201)
Supplement: Raw data of the experiment [file rsos191201supp1.xlsx]

## Sheet: Maternal traits
Treatment	Mother	Socio-Environment	Mate	EggsProduced
Y-Y-Y	Y-line	Y-line	Y-line	34
Y-Y-Y	Y-line	Y-line	Y-line	35
Y-Y-Y	Y-line	Y-line	Y-line	27
Y-Y-Y	Y-line	Y-line	Y-line	28
Y-Y-Y	Y-line	Y-line	Y-line	26
Y-Y-Y	Y-line	Y-line	Y-line	30
Y-Y-Y	Y-line	Y-line	Y-line	34
Y-Y-Y	Y-line	Y-line	Y-line	58
Y-Y-Y	Y-line	Y-line	Y-line	30
Y-Y-Y	Y-line	Y-line	Y-line	74
Y-G-Y	Y-line	G-line	Y-line	110
Y-G-Y	Y-line	G-line	Y-line	103
Y-G-Y	Y-line	G-line	Y-line	46
Y-G-Y	Y-line	G-line	Y-line	64
Y-G-Y	Y-line	G-line	Y-line	53
Y-G-Y	Y-line	G-line	Y-line	45
Y-G-Y	Y-line	G-line	Y-line	62
Y-G-Y	Y-line	G-line	Y-line	56
Y-G-Y	Y-line	G-line	Y-line	186
Y-Y-G	Y-line	Y-line	G-line	23
Y-Y-G	Y-line	Y-line	G-line	53
Y-Y-G	Y-line	Y-line	G-line	32
Y-Y-G	Y-line	Y-line	G-line	28
Y-Y-G	Y-line	Y-line	G-line	15
Y-Y-G	Y-line	Y-line	G-line	34
Y-Y-G	Y-line	Y-line	G-line	54
Y-Y-G	Y-line	Y-line	G-line	52
Y-Y-G	Y-line	Y-line	G-line	3
Y-G-G	Y-line	G-line	G-line	85
Y-G-G	Y-line	G-line	G-line	52
Y-G-G	Y-line	G-line	G-line	81
Y-G-G	Y-line	G-line	G-line	53
Y-G-G	Y-line	G-line	G-line	37
Y-G-G	Y-line	G-line	G-line	48
Y-G-G	Y-line	G-line	G-line	96
Y-G-G	Y-line	G-line	G-line	55
Y-G-G	Y-line	G-line	G-line	56
G-G-G	G-line	G-line	G-line	112
G-G-G	G-line	G-line	G-line	116
G-G-G	G-line	G-line	G-line	84
G-G-G	G-line	G-line	G-line	57
G-G-G	G-line	G-line	G-line	102
G-G-G	G-line	G-line	G-line	107
G-G-G	G-line	G-line	G-line	31
G-G-G	G-line	G-line	G-line	130
G-G-G	G-line	G-line	G-line	69
G-Y-G	G-line	Y-line	G-line	56
G-Y-G	G-line	Y-line	G-line	56
G-Y-G	G-line	Y-line	G-line	32
G-Y-G	G-line	Y-line	G-line	59
G-Y-G	G-line	Y-line	G-line	40
G-Y-G	G-line	Y-line	G-line	61
G-Y-G	G-line	Y-line	G-line	74
G-Y-G	G-line	Y-line	G-line	74
G-Y-G	G-line	Y-line	G-line	57
G-Y-G	G-line	Y-line	G-line	59
G-G-Y	G-line	G-line	Y-line	144
G-G-Y	G-line	G-line	Y-line	110
G-G-Y	G-line	G-line	Y-line	106
G-G-Y	G-line	G-line	Y-line	64
G-G-Y	G-line	G-line	Y-line	55
G-G-Y	G-line	G-line	Y-line	146
G-G-Y	G-line	G-line	Y-line	98
G-G-Y	G-line	G-line	Y-line	155
G-G-Y	G-line	G-line	Y-line	87
G-Y-Y	G-line	Y-line	Y-line	31
G-Y-Y	G-line	Y-line	Y-line	34
G-Y-Y	G-line	Y-line	Y-line	76
G-Y-Y	G-line	Y-line	Y-line	49
G-Y-Y	G-line	Y-line	Y-line	46
G-Y-Y	G-line	Y-line	Y-line	79
G-Y-Y	G-line	Y-line	Y-line	114
G-Y-Y	G-line	Y-line	Y-line	57
G-Y-Y	G-line	Y-line	Y-line	86

## Sheet: Sons' traits
Treatment	Replicate	Mother	Socio-Environment	Mate	Time	Ambulating	Grouping	Guarding	ART	Guard_Rank	GuardingTime
Y-Y-Y	1	Y-line	Y-line	Y-line	45	5	0	0	#NULL!	#NULL!	#NULL!
Y-Y-Y	1	Y-line	Y-line	Y-line	90	1	2	0	#NULL!	#NULL!	#NULL!
Y-Y-Y	1	Y-line	Y-line	Y-line	135	4	0	0	#NULL!	#NULL!	#NULL!
Y-Y-Y	1	Y-line	Y-line	Y-line	180	1	2	1	Fighter	1	180
Y-Y-Y	1	Y-line	Y-line	Y-line	225	1	0	1	Fighter	2	225
Y-Y-Y	1	Y-line	Y-line	Y-line	270	0	2	1	Fighter	3	270
Y-Y-Y	2	Y-line	Y-line	Y-line	45	4	0	1	Fighter	1	45
Y-Y-Y	2	Y-line	Y-line	Y-line	90	2	0	0	#NULL!	#NULL!	#NULL!
Y-Y-Y	2	Y-line	Y-line	Y-line	135	3	0	0	#NULL!	#NULL!	#NULL!
Y-Y-Y	2	Y-line	Y-line	Y-line	180	4	0	0	#NULL!	#NULL!	#NULL!
Y-Y-Y	2	Y-line	Y-line	Y-line	225	3	0	0	#NULL!	#NULL!	#NULL!
Y-Y-Y	2	Y-line	Y-line	Y-line	270	4	0	0	#NULL!	#NULL!	#NULL!
Y-Y-Y	3	Y-line	Y-line	Y-line	45	3	0	0	#NULL!	#NULL!	#NULL!
Y-Y-Y	3	Y-line	Y-line	Y-line	90	3	0	1	Fighter	1	90
Y-Y-Y	3	Y-line	Y-line	Y-line	135	2	0	1	Fighter	2	135
Y-Y-Y	3	Y-line	Y-line	Y-line	180	2	0	0	#NULL!	#NULL!	#NULL!
Y-Y-Y	3	Y-line	Y-line	Y-line	225	0	0	0	#NULL!	#NULL!	#NULL!
Y-Y-Y	3	Y-line	Y-line	Y-line	270	1	2	0	#NULL!	#NULL!	#NULL!
Y-Y-Y	4	Y-line	Y-line	Y-line	45	3	0	0	#NULL!	#NULL!	#NULL!
Y-Y-Y	4	Y-line	Y-line	Y-line	90	4	0	0	#NULL!	#NULL!	#NULL!
Y-Y-Y	4	Y-line	Y-line	Y-line	135	3	2	0	#NULL!	#NULL!	#NULL!
Y-Y-Y	4	Y-line	Y-line	Y-line	180	1	2	0	#NULL!	#NULL!	#NULL!
Y-Y-Y	4	Y-line	Y-line	Y-line	225	3	0	0	#NULL!	#NULL!	#NULL!
Y-Y-Y	4	Y-line	Y-line	Y-line	270	2	0	1	Fighter	1	270
Y-Y-Y	5	Y-line	Y-line	Y-line	45	3	0	1	Fighter	1	45
Y-Y-Y	5	Y-line	Y-line	Y-line	90	1	2	0	#NULL!	#NULL!	#NULL!
Y-Y-Y	5	Y-line	Y-line	Y-line	135	1	2	0	#NULL!	#NULL!	#NULL!
Y-Y-Y	5	Y-line	Y-line	Y-line	180	0	2	1	Sneaker	2	180
Y-Y-Y	5	Y-line	Y-line	Y-line	225	3	0	0	#NULL!	#NULL!	#NULL!
Y-Y-Y	5	Y-line	Y-line	Y-line	270	1	0	0	#NULL!	#NULL!	#NULL!
Y-Y-Y	6	Y-line	Y-line	Y-line	45	4	0	0	#NULL!	#NULL!	#NULL!
Y-Y-Y	6	Y-line	Y-line	Y-line	90	2	2	0	#NULL!	#NULL!	#NULL!
Y-Y-Y	6	Y-line	Y-line	Y-line	135	1	3	0	#NULL!	#NULL!	#NULL!
Y-Y-Y	6	Y-line	Y-line	Y-line	180	1	2	0	#NULL!	#NULL!	#NULL!
Y-Y-Y	6	Y-line	Y-line	Y-line	225	0	2	0	#NULL!	#NULL!	#NULL!
Y-Y-Y	6	Y-line	Y-line	Y-line	270	3	0	0	#NULL!	#NULL!	#NULL!
Y-Y-Y	7	Y-line	Y-line	Y-line	45	4	0	0	#NULL!	#NULL!	#NULL!
Y-Y-Y	7	Y-line	Y-line	Y-line	90	1	0	0	#NULL!	#NULL!	#NULL!
Y-Y-Y	7	Y-line	Y-line	Y-line	135	4	0	0	#NULL!	#NULL!	#NULL!
Y-Y-Y	7	Y-line	Y-line	Y-line	180	3	0	0	#NULL!	#NULL!	#NULL!
Y-Y-Y	7	Y-line	Y-line	Y-line	225	4	0	1	Sneaker	1	225
Y-Y-Y	7	Y-line	Y-line	Y-line	270	4	0	0	#NULL!	#NULL!	#NULL!
Y-G-Y	1	Y-line	G-line	Y-line	45	3	0	0	#NULL!	#NULL!	#NULL!
Y-G-Y	1	Y-line	G-line	Y-line	90	3	0	0	#NULL!	#NULL!	#NULL!
Y-G-Y	1	Y-line	G-line	Y-line	135	0	0	0	#NULL!	#NULL!	#NULL!
Y-G-Y	1	Y-line	G-line	Y-line	180	0	0	0	#NULL!	#NULL!	#NULL!
Y-G-Y	1	Y-line	G-line	Y-line	225	3	0	0	#NULL!	#NULL!	#NULL!
Y-G-Y	1	Y-line	G-line	Y-line	270	0	2	0	#NULL!	#NULL!	#NULL!
Y-G-Y	2	Y-line	G-line	Y-line	45	2	2	0	#NULL!	#NULL!	#NULL!
Y-G-Y	2	Y-line	G-line	Y-line	90	1	0	0	#NULL!	#NULL!	#NULL!
Y-G-Y	2	Y-line	G-line	Y-line	135	2	0	0	#NULL!	#NULL!	#NULL!
Y-G-Y	2	Y-line	G-line	Y-line	180	1	2	0	#NULL!	#NULL!	#NULL!
Y-G-Y	2	Y-line	G-line	Y-line	225	1	2	0	#NULL!	#NULL!	#NULL!
Y-G-Y	2	Y-line	G-line	Y-line	270	4	0	0	#NULL!	#NULL!	#NULL!
Y-G-Y	3	Y-line	G-line	Y-line	45	2	0	0	#NULL!	#NULL!	#NULL!
Y-G-Y	3	Y-line	G-line	Y-line	90	2	2	0	#NULL!	#NULL!	#NULL!
Y-G-Y	3	Y-line	G-line	Y-line	135	3	0	0	#NULL!	#NULL!	#NULL!
Y-G-Y	3	Y-line	G-line	Y-line	180	0	0	0	#NULL!	#NULL!	#NULL!
Y-G-Y	3	Y-line	G-line	Y-line	225	0	0	0	#NULL!	#NULL!	#NULL!
Y-G-Y	3	Y-line	G-line	Y-line	270	1	0	0	#NULL!	#NULL!	#NULL!
Y-G-Y	4	Y-line	G-line	Y-line	45	5	0	0	#NULL!	#NULL!	#NULL!
Y-G-Y	4	Y-line	G-line	Y-line	90	3	0	0	#NULL!	#NULL!	#NULL!
Y-G-Y	4	Y-line	G-line	Y-line	135	4	0	0	#NULL!	#NULL!	#NULL!
Y-G-Y	4	Y-line	G-line	Y-line	180	5	0	0	#NULL!	#NULL!	#NULL!
Y-G-Y	4	Y-line	G-line	Y-line	225	3	0	1	Fighter	1	225
Y-G-Y	4	Y-line	G-line	Y-line	270	2	0	1	Fighter	2	270
Y-G-Y	5	Y-line	G-line	Y-line	45	4	0	1	Fighter	1	45
Y-G-Y	5	Y-line	G-line	Y-line	90	2	0	1	Fighter	2	90
Y-G-Y	5	Y-line	G-line	Y-line	135	1	0	1	Fighter	3	135
Y-G-Y	5	Y-line	G-line	Y-line	180	#NULL!	#NULL!	#NULL!	#NULL!	#NULL!	#NULL!
Y-G-Y	5	Y-line	G-line	Y-line	225	#NULL!	#NULL!	#NULL!	#NULL!	#NULL!	#NULL!
Y-G-Y	5	Y-line	G-line	Y-line	270	#NULL!	#NULL!	#NULL!	#NULL!	#NULL!	#NULL!
Y-Y-G	1	Y-line	Y-line	G-line	45	2	0	1	Sneaker	1	45
Y-Y-G	1	Y-line	Y-line	G-line	90	3	1	1	Sneaker	2	90
Y-Y-G	1	Y-line	Y-line	G-line	135	2	0	0	#NULL!	#NULL!	#NULL!
Y-Y-G	1	Y-line	Y-line	G-line	180	0	2	1	Sneaker	3	180
Y-Y-G	1	Y-line	Y-line	G-line	225	#NULL!	#NULL!	#NULL!	#NULL!	#NULL!	#NULL!
Y-Y-G	1	Y-line	Y-line	G-line	270	#NULL!	#NULL!	#NULL!	#NULL!	#NULL!	#NULL!
Y-Y-G	2	Y-line	Y-line	G-line	45	2	0	0	#NULL!	#NULL!	#NULL!
Y-Y-G	2	Y-line	Y-line	G-line	90	4	0	0	#NULL!	#NULL!	#NULL!
Y-Y-G	2	Y-line	Y-line	G-line	135	1	2	0	#NULL!	#NULL!	#NULL!
Y-Y-G	2	Y-line	Y-line	G-line	180	0	2	0	#NULL!	#NULL!	#NULL!
Y-Y-G	2	Y-line	Y-line	G-line	225	2	3	0	#NULL!	#NULL!	#NULL!
Y-Y-G	2	Y-line	Y-line	G-line	270	2	0	1	Fighter	1	270
Y-Y-G	3	Y-line	Y-line	G-line	45	1	3	0	#NULL!	#NULL!	#NULL!
Y-Y-G	3	Y-line	Y-line	G-line	90	3	0	0	#NULL!	#NULL!	#NULL!
Y-Y-G	3	Y-line	Y-line	G-line	135	0	0	0	#NULL!	#NULL!	#NULL!
Y-Y-G	3	Y-line	Y-line	G-line	180	0	2	0	#NULL!	#NULL!	#NULL!
Y-Y-G	3	Y-line	Y-line	G-line	225	1	2	0	#NULL!	#NULL!	#NULL!
Y-Y-G	3	Y-line	Y-line	G-line	270	3	0	0	#NULL!	#NULL!	#NULL!
Y-Y-G	4	Y-line	Y-line	G-line	45	5	0	0	#NULL!	#NULL!	#NULL!
Y-Y-G	4	Y-line	Y-line	G-line	90	1	3	0	#NULL!	#NULL!	#NULL!
Y-Y-G	4	Y-line	Y-line	G-line	135	0	4	0	#NULL!	#NULL!	#NULL!
Y-Y-G	4	Y-line	Y-line	G-line	180	1	4	0	#NULL!	#NULL!	#NULL!
Y-Y-G	4	Y-line	Y-line	G-line	225	2	0	1	Sneaker	1	225
Y-Y-G	4	Y-line	Y-line	G-line	270	4	0	0	#NULL!	#NULL!	#NULL!
Y-Y-G	5	Y-line	Y-line	G-line	45	5	0	0	#NULL!	#NULL!	#NULL!
Y-Y-G	5	Y-line	Y-line	G-line	90	3	0	0	#NULL!	#NULL!	#NULL!
Y-Y-G	5	Y-line	Y-line	G-line	135	3	2	0	#NULL!	#NULL!	#NULL!
Y-Y-G	5	Y-line	Y-line	G-line	180	3	0	0	#NULL!	#NULL!	#NULL!
Y-Y-G	5	Y-line	Y-line	G-line	225	2	2	0	#NULL!	#NULL!	#NULL!
Y-Y-G	5	Y-line	Y-line	G-line	270	5	0	0	#NULL!	#NULL!	#NULL!
Y-Y-G	6	Y-line	Y-line	G-line	45	4	0	0	#NULL!	#NULL!	#NULL!
Y-Y-G	6	Y-line	Y-line	G-line	90	3	0	1	Sneaker	1	90
Y-Y-G	6	Y-line	Y-line	G-line	135	3	0	0	#NULL!	#NULL!	#NULL!
Y-Y-G	6	Y-line	Y-line	G-line	180	4	0	0	#NULL!	#NULL!	#NULL!
Y-Y-G	6	Y-line	Y-line	G-line	225	1	0	1	Fighter	2	225
Y-Y-G	6	Y-line	Y-line	G-line	270	1	0	0	#NULL!	#NULL!	#NULL!
Y-Y-G	7	Y-line	Y-line	G-line	45	4	0	0	#NULL!	#NULL!	#NULL!
Y-Y-G	7	Y-line	Y-line	G-line	90	4	0	0	#NULL!	#NULL!	#NULL!
Y-Y-G	7	Y-line	Y-line	G-line	135	2	0	0	#NULL!	#NULL!	#NULL!
Y-Y-G	7	Y-line	Y-line	G-line	180	5	0	0	#NULL!	#NULL!	#NULL!
Y-Y-G	7	Y-line	Y-line	G-line	225	5	0	0	#NULL!	#NULL!	#NULL!
Y-Y-G	7	Y-line	Y-line	G-line	270	5	0	0	#NULL!	#NULL!	#NULL!
Y-Y-G	8	Y-line	Y-line	G-line	45	2	0	1	Sneaker	1	45
Y-Y-G	8	Y-line	Y-line	G-line	90	3	0	1	Fighter	2	90
Y-Y-G	8	Y-line	Y-line	G-line	135	2	0	0	#NULL!	#NULL!	#NULL!
Y-Y-G	8	Y-line	Y-line	G-line	180	1	2	0	#NULL!	#NULL!	#NULL!
Y-Y-G	8	Y-line	Y-line	G-line	225	3	0	0	#NULL!	#NULL!	#NULL!
Y-Y-G	8	Y-line	Y-line	G-line	270	1	0	0	#NULL!	#NULL!	#NULL!
Y-G-G	1	Y-line	G-line	G-line	45	2	0	0	#NULL!	#NULL!	#NULL!
Y-G-G	1	Y-line	G-line	G-line	90	3	0	0	#NULL!	#NULL!	#NULL!
Y-G-G	1	Y-line	G-line	G-line	135	2	0	0	#NULL!	#NULL!	#NULL!
Y-G-G	1	Y-line	G-line	G-line	180	2	0	0	#NULL!	#NULL!	#NULL!
Y-G-G	1	Y-line	G-line	G-line	225	2	0	0	#NULL!	#NULL!	#NULL!
Y-G-G	1	Y-line	G-line	G-line	270	1	2	0	#NULL!	#NULL!	#NULL!
Y-G-G	2	Y-line	G-line	G-line	45	5	0	0	#NULL!	#NULL!	#NULL!
Y-G-G	2	Y-line	G-line	G-line	90	3	0	0	#NULL!	#NULL!	#NULL!
Y-G-G	2	Y-line	G-line	G-line	135	0	3	1	Fighter	1	135
Y-G-G	2	Y-line	G-line	G-line	180	4	0	0	#NULL!	#NULL!	#NULL!
Y-G-G	2	Y-line	G-line	G-line	225	2	2	0	#NULL!	#NULL!	#NULL!
Y-G-G	2	Y-line	G-line	G-line	270	0	4	0	#NULL!	#NULL!	#NULL!
Y-G-G	3	Y-line	G-line	G-line	45	2	0	0	#NULL!	#NULL!	#NULL!
Y-G-G	3	Y-line	G-line	G-line	90	2	0	0	#NULL!	#NULL!	#NULL!
Y-G-G	3	Y-line	G-line	G-line	135	3	2	0	#NULL!	#NULL!	#NULL!
Y-G-G	3	Y-line	G-line	G-line	180	1	2	0	#NULL!	#NULL!	#NULL!
Y-G-G	3	Y-line	G-line	G-line	225	3	0	0	#NULL!	#NULL!	#NULL!
Y-G-G	3	Y-line	G-line	G-line	270	4	0	0	#NULL!	#NULL!	#NULL!
Y-G-G	4	Y-line	G-line	G-line	45	3	0	0	#NULL!	#NULL!	#NULL!
Y-G-G	4	Y-line	G-line	G-line	90	2	0	0	#NULL!	#NULL!	#NULL!
Y-G-G	4	Y-line	G-line	G-line	135	0	0	0	#NULL!	#NULL!	#NULL!
Y-G-G	4	Y-line	G-line	G-line	180	3	0	0	#NULL!	#NULL!	#NULL!
Y-G-G	4	Y-line	G-line	G-line	225	1	0	0	#NULL!	#NULL!	#NULL!
Y-G-G	4	Y-line	G-line	G-line	270	1	0	0	#NULL!	#NULL!	#NULL!
G-G-G	1	G-line	G-line	G-line	45	0	0	0	#NULL!	#NULL!	#NULL!
G-G-G	1	G-line	G-line	G-line	90	0	0	0	#NULL!	#NULL!	#NULL!
G-G-G	1	G-line	G-line	G-line	135	0	0	0	#NULL!	#NULL!	#NULL!
G-G-G	1	G-line	G-line	G-line	180	0	0	0	#NULL!	#NULL!	#NULL!
G-G-G	1	G-line	G-line	G-line	225	0	2	0	#NULL!	#NULL!	#NULL!
G-G-G	1	G-line	G-line	G-line	270	0	2	0	#NULL!	#NULL!	#NULL!
G-G-G	2	G-line	G-line	G-line	45	0	0	0	#NULL!	#NULL!	#NULL!
G-G-G	2	G-line	G-line	G-line	90	0	0	0	#NULL!	#NULL!	#NULL!
G-G-G	2	G-line	G-line	G-line	135	0	0	0	#NULL!	#NULL!	#NULL!
G-G-G	2	G-line	G-line	G-line	180	0	0	0	#NULL!	#NULL!	#NULL!
G-G-G	2	G-line	G-line	G-line	225	0	0	0	#NULL!	#NULL!	#NULL!
G-G-G	2	G-line	G-line	G-line	270	0	2	0	#NULL!	#NULL!	#NULL!
G-G-G	3	G-line	G-line	G-line	45	3	0	0	#NULL!	#NULL!	#NULL!
G-G-G	3	G-line	G-line	G-line	90	0	2	0	#NULL!	#NULL!	#NULL!
G-G-G	3	G-line	G-line	G-line	135	0	2	0	#NULL!	#NULL!	#NULL!
G-G-G	3	G-line	G-line	G-line	180	1	2	0	#NULL!	#NULL!	#NULL!
G-G-G	3	G-line	G-line	G-line	225	0	3	0	#NULL!	#NULL!	#NULL!
G-G-G	3	G-line	G-line	G-line	270	0	2	0	#NULL!	#NULL!	#NULL!
G-G-G	4	G-line	G-line	G-line	45	0	0	0	#NULL!	#NULL!	#NULL!
G-G-G	4	G-line	G-line	G-line	90	0	3	0	#NULL!	#NULL!	#NULL!
G-G-G	4	G-line	G-line	G-line	135	0	5	0	#NULL!	#NULL!	#NULL!
G-G-G	4	G-line	G-line	G-line	180	0	2	0	#NULL!	#NULL!	#NULL!
G-G-G	4	G-line	G-line	G-line	225	0	2	0	#NULL!	#NULL!	#NULL!
G-G-G	4	G-line	G-line	G-line	270	0	5	0	#NULL!	#NULL!	#NULL!
G-G-G	5	G-line	G-line	G-line	45	0	0	0	#NULL!	#NULL!	#NULL!
G-G-G	5	G-line	G-line	G-line	90	1	2	0	#NULL!	#NULL!	#NULL!
G-G-G	5	G-line	G-line	G-line	135	0	0	0	#NULL!	#NULL!	#NULL!
G-G-G	5	G-line	G-line	G-line	180	0	0	0	#NULL!	#NULL!	#NULL!
G-G-G	5	G-line	G-line	G-line	225	1	4	0	#NULL!	#NULL!	#NULL!
G-G-G	5	G-line	G-line	G-line	270	0	4	0	#NULL!	#NULL!	#NULL!
G-G-G	6	G-line	G-line	G-line	45	1	2	0	#NULL!	#NULL!	#NULL!
G-G-G	6	G-line	G-line	G-line	90	1	4	0	#NULL!	#NULL!	#NULL!
G-G-G	6	G-line	G-line	G-line	135	1	2	0	#NULL!	#NULL!	#NULL!
G-G-G	6	G-line	G-line	G-line	180	0	2	0	#NULL!	#NULL!	#NULL!
G-G-G	6	G-line	G-line	G-line	225	0	4	0	#NULL!	#NULL!	#NULL!
G-G-G	6	G-line	G-line	G-line	270	0	2	0	#NULL!	#NULL!	#NULL!
G-G-G	7	G-line	G-line	G-line	45	1	0	0	#NULL!	#NULL!	#NULL!
G-G-G	7	G-line	G-line	G-line	90	0	0	0	#NULL!	#NULL!	#NULL!
G-G-G	7	G-line	G-line	G-line	135	0	0	0	#NULL!	#NULL!	#NULL!
G-G-G	7	G-line	G-line	G-line	180	0	0	0	#NULL!	#NULL!	#NULL!
G-G-G	7	G-line	G-line	G-line	225	3	0	0	#NULL!	#NULL!	#NULL!
G-G-G	7	G-line	G-line	G-line	270	0	5	0	#NULL!	#NULL!	#NULL!
G-G-G	8	G-line	G-line	G-line	45	1	2	0	#NULL!	#NULL!	#NULL!
G-G-G	8	G-line	G-line	G-line	90	2	2	0	#NULL!	#NULL!	#NULL!
G-G-G	8	G-line	G-line	G-line	135	0	2	0	#NULL!	#NULL!	#NULL!
G-G-G	8	G-line	G-line	G-line	180	0	2	0	#NULL!	#NULL!	#NULL!
G-G-G	8	G-line	G-line	G-line	225	0	2	0	#NULL!	#NULL!	#NULL!
G-G-G	8	G-line	G-line	G-line	270	0	3	0	#NULL!	#NULL!	#NULL!
G-G-G	9	G-line	G-line	G-line	45	1	0	0	#NULL!	#NULL!	#NULL!
G-G-G	9	G-line	G-line	G-line	90	3	0	0	#NULL!	#NULL!	#NULL!
G-G-G	9	G-line	G-line	G-line	135	0	2	0	#NULL!	#NULL!	#NULL!
G-G-G	9	G-line	G-line	G-line	180	0	2	0	#NULL!	#NULL!	#NULL!
G-G-G	9	G-line	G-line	G-line	225	0	2	0	#NULL!	#NULL!	#NULL!
G-G-G	9	G-line	G-line	G-line	270	0	2	0	#NULL!	#NULL!	#NULL!
G-G-G	10	G-line	G-line	G-line	45	0	2	0	#NULL!	#NULL!	#NULL!
G-G-G	10	G-line	G-line	G-line	90	1	0	0	#NULL!	#NULL!	#NULL!
G-G-G	10	G-line	G-line	G-line	135	0	2	0	#NULL!	#NULL!	#NULL!
G-G-G	10	G-line	G-line	G-line	180	2	0	0	#NULL!	#NULL!	#NULL!
G-G-G	10	G-line	G-line	G-line	225	0	2	0	#NULL!	#NULL!	#NULL!
G-G-G	10	G-line	G-line	G-line	270	1	0	0	#NULL!	#NULL!	#NULL!
G-G-G	11	G-line	G-line	G-line	45	2	0	0	#NULL!	#NULL!	#NULL!
G-G-G	11	G-line	G-line	G-line	90	0	5	0	#NULL!	#NULL!	#NULL!
G-G-G	11	G-line	G-line	G-line	135	3	0	0	#NULL!	#NULL!	#NULL!
G-G-G	11	G-line	G-line	G-line	180	0	3	0	#NULL!	#NULL!	#NULL!
G-G-G	11	G-line	G-line	G-line	225	0	3	0	#NULL!	#NULL!	#NULL!
G-G-G	11	G-line	G-line	G-line	270	0	3	0	#NULL!	#NULL!	#NULL!
G-G-G	12	G-line	G-line	G-line	45	1	0	0	#NULL!	#NULL!	#NULL!
G-G-G	12	G-line	G-line	G-line	90	3	0	0	#NULL!	#NULL!	#NULL!
G-G-G	12	G-line	G-line	G-line	135	1	0	0	#NULL!	#NULL!	#NULL!
G-G-G	12	G-line	G-line	G-line	180	0	0	0	#NULL!	#NULL!	#NULL!
G-G-G	12	G-line	G-line	G-line	225	0	0	0	#NULL!	#NULL!	#NULL!
G-G-G	12	G-line	G-line	G-line	270	3	0	0	#NULL!	#NULL!	#NULL!
G-G-G	13	G-line	G-line	G-line	45	1	0	0	#NULL!	#NULL!	#NULL!
G-G-G	13	G-line	G-line	G-line	90	2	0	0	#NULL!	#NULL!	#NULL!
G-G-G	13	G-line	G-line	G-line	135	1	0	0	#NULL!	#NULL!	#NULL!
G-G-G	13	G-line	G-line	G-line	180	0	0	0	#NULL!	#NULL!	#NULL!
G-G-G	13	G-line	G-line	G-line	225	0	3	0	#NULL!	#NULL!	#NULL!
G-G-G	13	G-line	G-line	G-line	270	0	3	0	#NULL!	#NULL!	#NULL!
G-G-G	14	G-line	G-line	G-line	45	0	0	0	#NULL!	#NULL!	#NULL!
G-G-G	14	G-line	G-line	G-line	90	1	0	0	#NULL!	#NULL!	#NULL!
G-G-G	14	G-line	G-line	G-line	135	1	0	0	#NULL!	#NULL!	#NULL!
G-G-G	14	G-line	G-line	G-line	180	1	0	0	#NULL!	#NULL!	#NULL!
G-G-G	14	G-line	G-line	G-line	225	1	0	0	#NULL!	#NULL!	#NULL!
G-G-G	14	G-line	G-line	G-line	270	1	2	0	#NULL!	#NULL!	#NULL!
G-G-G	15	G-line	G-line	G-line	45	2	0	0	#NULL!	#NULL!	#NULL!
G-G-G	15	G-line	G-line	G-line	90	0	0	0	#NULL!	#NULL!	#NULL!
G-G-G	15	G-line	G-line	G-line	135	0	0	0	#NULL!	#NULL!	#NULL!
G-G-G	15	G-line	G-line	G-line	180	0	2	0	#NULL!	#NULL!	#NULL!
G-G-G	15	G-line	G-line	G-line	225	0	2	0	#NULL!	#NULL!	#NULL!
G-G-G	15	G-line	G-line	G-line	270	0	2	0	#NULL!	#NULL!	#NULL!
G-G-G	16	G-line	G-line	G-line	45	0	0	0	#NULL!	#NULL!	#NULL!
G-G-G	16	G-line	G-line	G-line	90	0	0	0	#NULL!	#NULL!	#NULL!
G-G-G	16	G-line	G-line	G-line	135	0	0	0	#NULL!	#NULL!	#NULL!
G-G-G	16	G-line	G-line	G-line	180	2	0	0	#NULL!	#NULL!	#NULL!
G-G-G	16	G-line	G-line	G-line	225	0	2	0	#NULL!	#NULL!	#NULL!
G-G-G	16	G-line	G-line	G-line	270	1	0	0	#NULL!	#NULL!	#NULL!
G-G-G	17	G-line	G-line	G-line	45	4	0	0	#NULL!	#NULL!	#NULL!
G-G-G	17	G-line	G-line	G-line	90	3	0	0	#NULL!	#NULL!	#NULL!
G-G-G	17	G-line	G-line	G-line	135	3	0	0	#NULL!	#NULL!	#NULL!
G-G-G	17	G-line	G-line	G-line	180	5	0	0	#NULL!	#NULL!	#NULL!
G-G-G	17	G-line	G-line	G-line	225	3	0	0	#NULL!	#NULL!	#NULL!
G-G-G	17	G-line	G-line	G-line	270	4	0	0	#NULL!	#NULL!	#NULL!
G-G-G	18	G-line	G-line	G-line	45	0	0	0	#NULL!	#NULL!	#NULL!
G-G-G	18	G-line	G-line	G-line	90	2	2	0	#NULL!	#NULL!	#NULL!
G-G-G	18	G-line	G-line	G-line	135	0	2	0	#NULL!	#NULL!	#NULL!
G-G-G	18	G-line	G-line	G-line	180	2	0	0	#NULL!	#NULL!	#NULL!
G-G-G	18	G-line	G-line	G-line	225	0	0	0	#NULL!	#NULL!	#NULL!
G-G-G	18	G-line	G-line	G-line	270	0	0	0	#NULL!	#NULL!	#NULL!
G-G-G	19	G-line	G-line	G-line	45	1	0	0	#NULL!	#NULL!	#NULL!
G-G-G	19	G-line	G-line	G-line	90	0	0	0	#NULL!	#NULL!	#NULL!
G-G-G	19	G-line	G-line	G-line	135	1	0	0	#NULL!	#NULL!	#NULL!
G-G-G	19	G-line	G-line	G-line	180	2	0	0	#NULL!	#NULL!	#NULL!
G-G-G	19	G-line	G-line	G-line	225	0	4	1	Fighter	1	225
G-G-G	19	G-line	G-line	G-line	270	3	0	0	#NULL!	#NULL!	#NULL!
G-G-G	20	G-line	G-line	G-line	45	2	0	0	#NULL!	#NULL!	#NULL!
G-G-G	20	G-line	G-line	G-line	90	3	0	0	#NULL!	#NULL!	#NULL!
G-G-G	20	G-line	G-line	G-line	135	0	0	0	#NULL!	#NULL!	#NULL!
G-G-G	20	G-line	G-line	G-line	180	0	0	0	#NULL!	#NULL!	#NULL!
G-G-G	20	G-line	G-line	G-line	225	0	0	0	#NULL!	#NULL!	#NULL!
G-G-G	20	G-line	G-line	G-line	270	0	0	0	#NULL!	#NULL!	#NULL!
G-G-G	21	G-line	G-line	G-line	45	5	0	0	#NULL!	#NULL!	#NULL!
G-G-G	21	G-line	G-line	G-line	90	0	4	0	#NULL!	#NULL!	#NULL!
G-G-G	21	G-line	G-line	G-line	135	1	4	0	#NULL!	#NULL!	#NULL!
G-G-G	21	G-line	G-line	G-line	180	0	3	0	#NULL!	#NULL!	#NULL!
G-G-G	21	G-line	G-line	G-line	225	3	0	0	#NULL!	#NULL!	#NULL!
G-G-G	21	G-line	G-line	G-line	270	3	0	0	#NULL!	#NULL!	#NULL!
G-G-G	22	G-line	G-line	G-line	45	1	0	0	#NULL!	#NULL!	#NULL!
G-G-G	22	G-line	G-line	G-line	90	2	0	0	#NULL!	#NULL!	#NULL!
G-G-G	22	G-line	G-line	G-line	135	5	0	0	#NULL!	#NULL!	#NULL!
G-G-G	22	G-line	G-line	G-line	180	2	2	0	#NULL!	#NULL!	#NULL!
G-G-G	22	G-line	G-line	G-line	225	2	0	0	#NULL!	#NULL!	#NULL!
G-G-G	22	G-line	G-line	G-line	270	2	0	0	#NULL!	#NULL!	#NULL!
G-Y-G	1	G-line	Y-line	G-line	45	2	0	0	#NULL!	#NULL!	#NULL!
G-Y-G	1	G-line	Y-line	G-line	90	0	0	0	#NULL!	#NULL!	#NULL!
G-Y-G	1	G-line	Y-line	G-line	135	0	0	0	#NULL!	#NULL!	#NULL!
G-Y-G	1	G-line	Y-line	G-line	180	0	2	0	#NULL!	#NULL!	#NULL!
G-Y-G	1	G-line	Y-line	G-line	225	0	0	0	#NULL!	#NULL!	#NULL!
G-Y-G	1	G-line	Y-line	G-line	270	1	0	1	Fighter	1	270
G-Y-G	2	G-line	Y-line	G-line	45	2	0	0	#NULL!	#NULL!	#NULL!
G-Y-G	2	G-line	Y-line	G-line	90	0	2	0	#NULL!	#NULL!	#NULL!
G-Y-G	2	G-line	Y-line	G-line	135	0	0	0	#NULL!	#NULL!	#NULL!
G-Y-G	2	G-line	Y-line	G-line	180	1	2	0	#NULL!	#NULL!	#NULL!
G-Y-G	2	G-line	Y-line	G-line	225	1	0	0	#NULL!	#NULL!	#NULL!
G-Y-G	2	G-line	Y-line	G-line	270	3	2	0	#NULL!	#NULL!	#NULL!
G-Y-G	3	G-line	Y-line	G-line	45	1	0	0	#NULL!	#NULL!	#NULL!
G-Y-G	3	G-line	Y-line	G-line	90	1	2	0	#NULL!	#NULL!	#NULL!
G-Y-G	3	G-line	Y-line	G-line	135	0	0	0	#NULL!	#NULL!	#NULL!
G-Y-G	3	G-line	Y-line	G-line	180	0	2	0	#NULL!	#NULL!	#NULL!
G-Y-G	3	G-line	Y-line	G-line	225	0	2	0	#NULL!	#NULL!	#NULL!
G-Y-G	3	G-line	Y-line	G-line	270	1	0	0	#NULL!	#NULL!	#NULL!
G-Y-G	4	G-line	Y-line	G-line	45	2	0	0	#NULL!	#NULL!	#NULL!
G-Y-G	4	G-line	Y-line	G-line	90	0	0	0	#NULL!	#NULL!	#NULL!
G-Y-G	4	G-line	Y-line	G-line	135	0	2	0	#NULL!	#NULL!	#NULL!
G-Y-G	4	G-line	Y-line	G-line	180	0	0	0	#NULL!	#NULL!	#NULL!
G-Y-G	4	G-line	Y-line	G-line	225	5	0	0	#NULL!	#NULL!	#NULL!
G-Y-G	4	G-line	Y-line	G-line	270	2	0	0	#NULL!	#NULL!	#NULL!
G-Y-G	5	G-line	Y-line	G-line	45	2	0	0	#NULL!	#NULL!	#NULL!
G-Y-G	5	G-line	Y-line	G-line	90	2	0	0	#NULL!	#NULL!	#NULL!
G-Y-G	5	G-line	Y-line	G-line	135	0	0	0	#NULL!	#NULL!	#NULL!
G-Y-G	5	G-line	Y-line	G-line	180	0	2	0	#NULL!	#NULL!	#NULL!
G-Y-G	5	G-line	Y-line	G-line	225	0	2	0	#NULL!	#NULL!	#NULL!
G-Y-G	5	G-line	Y-line	G-line	270	0	3	0	#NULL!	#NULL!	#NULL!
G-Y-G	6	G-line	Y-line	G-line	45	1	2	0	#NULL!	#NULL!	#NULL!
G-Y-G	6	G-line	Y-line	G-line	90	3	0	0	#NULL!	#NULL!	#NULL!
G-Y-G	6	G-line	Y-line	G-line	135	1	2	0	#NULL!	#NULL!	#NULL!
G-Y-G	6	G-line	Y-line	G-line	180	0	2	0	#NULL!	#NULL!	#NULL!
G-Y-G	6	G-line	Y-line	G-line	225	0	4	0	#NULL!	#NULL!	#NULL!
G-Y-G	6	G-line	Y-line	G-line	270	0	2	0	#NULL!	#NULL!	#NULL!
G-Y-G	7	G-line	Y-line	G-line	45	3	0	0	#NULL!	#NULL!	#NULL!
G-Y-G	7	G-line	Y-line	G-line	90	2	0	0	#NULL!	#NULL!	#NULL!
G-Y-G	7	G-line	Y-line	G-line	135	1	0	0	#NULL!	#NULL!	#NULL!
G-Y-G	7	G-line	Y-line	G-line	180	3	0	0	#NULL!	#NULL!	#NULL!
G-Y-G	7	G-line	Y-line	G-line	225	1	0	0	#NULL!	#NULL!	#NULL!
G-Y-G	7	G-line	Y-line	G-line	270	2	0	0	#NULL!	#NULL!	#NULL!
G-Y-G	8	G-line	Y-line	G-line	45	4	0	0	#NULL!	#NULL!	#NULL!
G-Y-G	8	G-line	Y-line	G-line	90	2	0	0	#NULL!	#NULL!	#NULL!
G-Y-G	8	G-line	Y-line	G-line	135	4	0	0	#NULL!	#NULL!	#NULL!
G-Y-G	8	G-line	Y-line	G-line	180	3	0	0	#NULL!	#NULL!	#NULL!
G-Y-G	8	G-line	Y-line	G-line	225	3	0	1	Fighter	1	225
G-Y-G	8	G-line	Y-line	G-line	270	1	3	0	#NULL!	#NULL!	#NULL!
G-Y-G	9	G-line	Y-line	G-line	45	0	2	0	#NULL!	#NULL!	#NULL!
G-Y-G	9	G-line	Y-line	G-line	90	3	0	0	#NULL!	#NULL!	#NULL!
G-Y-G	9	G-line	Y-line	G-line	135	3	0	1	Fighter	1	135
G-Y-G	9	G-line	Y-line	G-line	180	1	0	1	Fighter	2	180
G-Y-G	9	G-line	Y-line	G-line	225	2	0	0	#NULL!	#NULL!	#NULL!
G-Y-G	9	G-line	Y-line	G-line	270	0	0	1	Fighter	3	270
G-Y-G	10	G-line	Y-line	G-line	45	4	0	0	#NULL!	#NULL!	#NULL!
G-Y-G	10	G-line	Y-line	G-line	90	3	0	0	#NULL!	#NULL!	#NULL!
G-Y-G	10	G-line	Y-line	G-line	135	2	0	1	Fighter	1	135
G-Y-G	10	G-line	Y-line	G-line	180	2	0	0	#NULL!	#NULL!	#NULL!
G-Y-G	10	G-line	Y-line	G-line	225	2	0	1	Fighter	2	225
G-Y-G	10	G-line	Y-line	G-line	270	2	0	0	#NULL!	#NULL!	#NULL!
G-Y-G	11	G-line	Y-line	G-line	45	3	0	0	#NULL!	#NULL!	#NULL!
G-Y-G	11	G-line	Y-line	G-line	90	2	3	0	#NULL!	#NULL!	#NULL!
G-Y-G	11	G-line	Y-line	G-line	135	4	0	0	#NULL!	#NULL!	#NULL!
G-Y-G	11	G-line	Y-line	G-line	180	2	0	0	#NULL!	#NULL!	#NULL!
G-Y-G	11	G-line	Y-line	G-line	225	2	2	1	Fighter	1	225
G-Y-G	11	G-line	Y-line	G-line	270	2	0	0	#NULL!	#NULL!	#NULL!
G-Y-G	12	G-line	Y-line	G-line	45	2	2	1	Sneaker	1	45
G-Y-G	12	G-line	Y-line	G-line	90	0	4	0	#NULL!	#NULL!	#NULL!
G-Y-G	12	G-line	Y-line	G-line	135	1	0	1	Sneaker	2	135
G-Y-G	12	G-line	Y-line	G-line	180	2	0	1	Sneaker	3	180
G-Y-G	12	G-line	Y-line	G-line	225	#NULL!	#NULL!	#NULL!	#NULL!	#NULL!	#NULL!
G-Y-G	12	G-line	Y-line	G-line	270	#NULL!	#NULL!	#NULL!	#NULL!	#NULL!	#NULL!
G-Y-G	13	G-line	Y-line	G-line	45	0	4	0	#NULL!	#NULL!	#NULL!
G-Y-G	13	G-line	Y-line	G-line	90	0	4	0	#NULL!	#NULL!	#NULL!
G-Y-G	13	G-line	Y-line	G-line	135	2	2	0	#NULL!	#NULL!	#NULL!
G-Y-G	13	G-line	Y-line	G-line	180	3	0	1	Fighter	1	180
G-Y-G	13	G-line	Y-line	G-line	225	2	0	1	Fighter	2	225
G-Y-G	13	G-line	Y-line	G-line	270	2	0	1	Fighter	3	270
G-G-Y	1	G-line	G-line	Y-line	45	0	0	0	#NULL!	#NULL!	#NULL!
G-G-Y	1	G-line	G-line	Y-line	90	0	0	0	#NULL!	#NULL!	#NULL!
G-G-Y	1	G-line	G-line	Y-line	135	0	0	0	#NULL!	#NULL!	#NULL!
G-G-Y	1	G-line	G-line	Y-line	180	0	2	0	#NULL!	#NULL!	#NULL!
G-G-Y	1	G-line	G-line	Y-line	225	0	2	0	#NULL!	#NULL!	#NULL!
G-G-Y	1	G-line	G-line	Y-line	270	0	3	0	#NULL!	#NULL!	#NULL!
G-G-Y	2	G-line	G-line	Y-line	45	0	0	0	#NULL!	#NULL!	#NULL!
G-G-Y	2	G-line	G-line	Y-line	90	0	0	0	#NULL!	#NULL!	#NULL!
G-G-Y	2	G-line	G-line	Y-line	135	0	0	0	#NULL!	#NULL!	#NULL!
G-G-Y	2	G-line	G-line	Y-line	180	0	2	0	#NULL!	#NULL!	#NULL!
G-G-Y	2	G-line	G-line	Y-line	225	0	2	0	#NULL!	#NULL!	#NULL!
G-G-Y	2	G-line	G-line	Y-line	270	0	2	0	#NULL!	#NULL!	#NULL!
G-G-Y	3	G-line	G-line	Y-line	45	2	0	0	#NULL!	#NULL!	#NULL!
G-G-Y	3	G-line	G-line	Y-line	90	1	2	0	#NULL!	#NULL!	#NULL!
G-G-Y	3	G-line	G-line	Y-line	135	0	0	0	#NULL!	#NULL!	#NULL!
G-G-Y	3	G-line	G-line	Y-line	180	2	2	0	#NULL!	#NULL!	#NULL!
G-G-Y	3	G-line	G-line	Y-line	225	0	0	0	#NULL!	#NULL!	#NULL!
G-G-Y	3	G-line	G-line	Y-line	270	2	0	1	Fighter	1	270
G-G-Y	4	G-line	G-line	Y-line	45	0	0	0	#NULL!	#NULL!	#NULL!
G-G-Y	4	G-line	G-line	Y-line	90	0	0	0	#NULL!	#NULL!	#NULL!
G-G-Y	4	G-line	G-line	Y-line	135	0	0	0	#NULL!	#NULL!	#NULL!
G-G-Y	4	G-line	G-line	Y-line	180	0	0	0	#NULL!	#NULL!	#NULL!
G-G-Y	4	G-line	G-line	Y-line	225	0	4	0	#NULL!	#NULL!	#NULL!
G-G-Y	4	G-line	G-line	Y-line	270	1	3	0	#NULL!	#NULL!	#NULL!
G-G-Y	5	G-line	G-line	Y-line	45	1	0	0	#NULL!	#NULL!	#NULL!
G-G-Y	5	G-line	G-line	Y-line	90	1	0	0	#NULL!	#NULL!	#NULL!
G-G-Y	5	G-line	G-line	Y-line	135	0	0	0	#NULL!	#NULL!	#NULL!
G-G-Y	5	G-line	G-line	Y-line	180	0	2	0	#NULL!	#NULL!	#NULL!
G-G-Y	5	G-line	G-line	Y-line	225	0	2	0	#NULL!	#NULL!	#NULL!
G-G-Y	5	G-line	G-line	Y-line	270	1	2	0	#NULL!	#NULL!	#NULL!
G-G-Y	6	G-line	G-line	Y-line	45	0	2	0	#NULL!	#NULL!	#NULL!
G-G-Y	6	G-line	G-line	Y-line	90	0	0	0	#NULL!	#NULL!	#NULL!
G-G-Y	6	G-line	G-line	Y-line	135	0	0	0	#NULL!	#NULL!	#NULL!
G-G-Y	6	G-line	G-line	Y-line	180	0	0	0	#NULL!	#NULL!	#NULL!
G-G-Y	6	G-line	G-line	Y-line	225	0	0	0	#NULL!	#NULL!	#NULL!
G-G-Y	6	G-line	G-line	Y-line	270	1	2	0	#NULL!	#NULL!	#NULL!
G-G-Y	7	G-line	G-line	Y-line	45	2	0	0	#NULL!	#NULL!	#NULL!
G-G-Y	7	G-line	G-line	Y-line	90	2	0	0	#NULL!	#NULL!	#NULL!
G-G-Y	7	G-line	G-line	Y-line	135	0	4	0	#NULL!	#NULL!	#NULL!
G-G-Y	7	G-line	G-line	Y-line	180	0	5	0	#NULL!	#NULL!	#NULL!
G-G-Y	7	G-line	G-line	Y-line	225	2	0	0	#NULL!	#NULL!	#NULL!
G-G-Y	7	G-line	G-line	Y-line	270	2	2	0	#NULL!	#NULL!	#NULL!
G-G-Y	8	G-line	G-line	Y-line	45	1	2	0	#NULL!	#NULL!	#NULL!
G-G-Y	8	G-line	G-line	Y-line	90	4	0	0	#NULL!	#NULL!	#NULL!
G-G-Y	8	G-line	G-line	Y-line	135	4	0	0	#NULL!	#NULL!	#NULL!
G-G-Y	8	G-line	G-line	Y-line	180	4	0	0	#NULL!	#NULL!	#NULL!
G-G-Y	8	G-line	G-line	Y-line	225	5	0	0	#NULL!	#NULL!	#NULL!
G-G-Y	8	G-line	G-line	Y-line	270	0	4	0	#NULL!	#NULL!	#NULL!
G-G-Y	9	G-line	G-line	Y-line	45	2	0	0	#NULL!	#NULL!	#NULL!
G-G-Y	9	G-line	G-line	Y-line	90	0	2	0	#NULL!	#NULL!	#NULL!
G-G-Y	9	G-line	G-line	Y-line	135	2	0	0	#NULL!	#NULL!	#NULL!
G-G-Y	9	G-line	G-line	Y-line	180	0	0	0	#NULL!	#NULL!	#NULL!
G-G-Y	9	G-line	G-line	Y-line	225	1	0	0	#NULL!	#NULL!	#NULL!
G-G-Y	9	G-line	G-line	Y-line	270	2	0	1	Fighter	1	270
G-G-Y	10	G-line	G-line	Y-line	45	1	0	1	Fighter	1	45
G-G-Y	10	G-line	G-line	Y-line	90	1	0	0	#NULL!	#NULL!	#NULL!
G-G-Y	10	G-line	G-line	Y-line	135	1	0	0	#NULL!	#NULL!	#NULL!
G-G-Y	10	G-line	G-line	Y-line	180	2	0	1	Fighter	2	180
G-G-Y	10	G-line	G-line	Y-line	225	1	0	0	#NULL!	#NULL!	#NULL!
G-G-Y	10	G-line	G-line	Y-line	270	0	2	0	#NULL!	#NULL!	#NULL!
G-G-Y	11	G-line	G-line	Y-line	45	2	0	0	#NULL!	#NULL!	#NULL!
G-G-Y	11	G-line	G-line	Y-line	90	1	2	0	#NULL!	#NULL!	#NULL!
G-G-Y	11	G-line	G-line	Y-line	135	2	2	0	#NULL!	#NULL!	#NULL!
G-G-Y	11	G-line	G-line	Y-line	180	3	0	0	#NULL!	#NULL!	#NULL!
G-G-Y	11	G-line	G-line	Y-line	225	0	2	1	Sneaker	1	225
G-G-Y	11	G-line	G-line	Y-line	270	1	0	0	#NULL!	#NULL!	#NULL!
G-G-Y	12	G-line	G-line	Y-line	45	1	2	0	#NULL!	#NULL!	#NULL!
G-G-Y	12	G-line	G-line	Y-line	90	0	2	0	#NULL!	#NULL!	#NULL!
G-G-Y	12	G-line	G-line	Y-line	135	2	3	0	#NULL!	#NULL!	#NULL!
G-G-Y	12	G-line	G-line	Y-line	180	2	0	0	#NULL!	#NULL!	#NULL!
G-G-Y	12	G-line	G-line	Y-line	225	0	4	0	#NULL!	#NULL!	#NULL!
G-G-Y	12	G-line	G-line	Y-line	270	4	0	0	#NULL!	#NULL!	#NULL!
G-G-Y	13	G-line	G-line	Y-line	45	3	0	0	#NULL!	#NULL!	#NULL!
G-G-Y	13	G-line	G-line	Y-line	90	2	0	0	#NULL!	#NULL!	#NULL!
G-G-Y	13	G-line	G-line	Y-line	135	2	0	0	#NULL!	#NULL!	#NULL!
G-G-Y	13	G-line	G-line	Y-line	180	1	0	0	#NULL!	#NULL!	#NULL!
G-G-Y	13	G-line	G-line	Y-line	225	0	3	0	#NULL!	#NULL!	#NULL!
G-G-Y	13	G-line	G-line	Y-line	270	0	4	0	#NULL!	#NULL!	#NULL!
G-Y-Y	1	G-line	Y-line	Y-line	45	5	0	0	#NULL!	#NULL!	#NULL!
G-Y-Y	1	G-line	Y-line	Y-line	90	2	2	0	#NULL!	#NULL!	#NULL!
G-Y-Y	1	G-line	Y-line	Y-line	135	0	2	0	#NULL!	#NULL!	#NULL!
G-Y-Y	1	G-line	Y-line	Y-line	180	2	1	1	Fighter	1	180
G-Y-Y	1	G-line	Y-line	Y-line	225	3	0	1	Fighter	2	225
G-Y-Y	1	G-line	Y-line	Y-line	270	0	2	0	#NULL!	#NULL!	#NULL!
G-Y-Y	2	G-line	Y-line	Y-line	45	3	0	0	#NULL!	#NULL!	#NULL!
G-Y-Y	2	G-line	Y-line	Y-line	90	1	2	1	Fighter	1	90
G-Y-Y	2	G-line	Y-line	Y-line	135	3	0	1	Fighter	2	135
G-Y-Y	2	G-line	Y-line	Y-line	180	0	2	1	Fighter	3	180
G-Y-Y	2	G-line	Y-line	Y-line	225	#NULL!	#NULL!	#NULL!	#NULL!	#NULL!	#NULL!
G-Y-Y	2	G-line	Y-line	Y-line	270	#NULL!	#NULL!	#NULL!	#NULL!	#NULL!	#NULL!
G-Y-Y	3	G-line	Y-line	Y-line	45	3	0	0	#NULL!	#NULL!	#NULL!
G-Y-Y	3	G-line	Y-line	Y-line	90	3	2	0	#NULL!	#NULL!	#NULL!
G-Y-Y	3	G-line	Y-line	Y-line	135	1	3	0	#NULL!	#NULL!	#NULL!
G-Y-Y	3	G-line	Y-line	Y-line	180	0	3	0	#NULL!	#NULL!	#NULL!
G-Y-Y	3	G-line	Y-line	Y-line	225	4	0	0	#NULL!	#NULL!	#NULL!
G-Y-Y	3	G-line	Y-line	Y-line	270	1	2	0	#NULL!	#NULL!	#NULL!
G-Y-Y	4	G-line	Y-line	Y-line	45	5	0	0	#NULL!	#NULL!	#NULL!
G-Y-Y	4	G-line	Y-line	Y-line	90	2	0	0	#NULL!	#NULL!	#NULL!
G-Y-Y	4	G-line	Y-line	Y-line	135	1	0	1	Fighter	1	135
G-Y-Y	4	G-line	Y-line	Y-line	180	0	2	0	#NULL!	#NULL!	#NULL!
G-Y-Y	4	G-line	Y-line	Y-line	225	2	2	0	#NULL!	#NULL!	#NULL!
G-Y-Y	4	G-line	Y-line	Y-line	270	1	0	1	Fighter	2	270
G-Y-Y	5	G-line	Y-line	Y-line	45	3	2	0	#NULL!	#NULL!	#NULL!
G-Y-Y	5	G-line	Y-line	Y-line	90	1	3	0	#NULL!	#NULL!	#NULL!
G-Y-Y	5	G-line	Y-line	Y-line	135	0	3	0	#NULL!	#NULL!	#NULL!
G-Y-Y	5	G-line	Y-line	Y-line	180	1	2	0	#NULL!	#NULL!	#NULL!
G-Y-Y	5	G-line	Y-line	Y-line	225	2	2	0	#NULL!	#NULL!	#NULL!
G-Y-Y	5	G-line	Y-line	Y-line	270	4	0	0	#NULL!	#NULL!	#NULL!
G-Y-Y	6	G-line	Y-line	Y-line	45	1	2	0	#NULL!	#NULL!	#NULL!
G-Y-Y	6	G-line	Y-line	Y-line	90	0	4	0	#NULL!	#NULL!	#NULL!
G-Y-Y	6	G-line	Y-line	Y-line	135	0	2	0	#NULL!	#NULL!	#NULL!
G-Y-Y	6	G-line	Y-line	Y-line	180	0	2	0	#NULL!	#NULL!	#NULL!
G-Y-Y	6	G-line	Y-line	Y-line	225	1	3	0	#NULL!	#NULL!	#NULL!
G-Y-Y	6	G-line	Y-line	Y-line	270	0	3	1	Fighter	1	270
G-Y-Y	7	G-line	Y-line	Y-line	45	1	0	1	Fighter	1	45
G-Y-Y	7	G-line	Y-line	Y-line	90	2	0	1	Fighter	2	90
G-Y-Y	7	G-line	Y-line	Y-line	135	0	0	1	Fighter	3	135
G-Y-Y	7	G-line	Y-line	Y-line	180	#NULL!	#NULL!	#NULL!	#NULL!	#NULL!	#NULL!
G-Y-Y	7	G-line	Y-line	Y-line	225	#NULL!	#NULL!	#NULL!	#NULL!	#NULL!	#NULL!
G-Y-Y	7	G-line	Y-line	Y-line	270	#NULL!	#NULL!	#NULL!	#NULL!	#NULL!	#NULL!
G-Y-Y	8	G-line	Y-line	Y-line	45	4	0	1	Fighter	1	45
G-Y-Y	8	G-line	Y-line	Y-line	90	2	0	1	Fighter	2	90
G-Y-Y	8	G-line	Y-line	Y-line	135	2	0	0	#NULL!	#NULL!	#NULL!
G-Y-Y	8	G-line	Y-line	Y-line	180	2	0	1	Fighter	3	180
G-Y-Y	8	G-line	Y-line	Y-line	225	#NULL!	#NULL!	#NULL!	#NULL!	#NULL!	#NULL!
G-Y-Y	8	G-line	Y-line	Y-line	270	#NULL!	#NULL!	#NULL!	#NULL!	#NULL!	#NULL!
G-Y-Y	9	G-line	Y-line	Y-line	45	3	0	0	#NULL!	#NULL!	#NULL!
G-Y-Y	9	G-line	Y-line	Y-line	90	0	3	1	Fighter	1	90
G-Y-Y	9	G-line	Y-line	Y-line	135	2	0	1	Sneaker	2	135
G-Y-Y	9	G-line	Y-line	Y-line	180	3	0	0	#NULL!	#NULL!	#NULL!
G-Y-Y	9	G-line	Y-line	Y-line	225	2	0	0	#NULL!	#NULL!	#NULL!
G-Y-Y	9	G-line	Y-line	Y-line	270	1	0	0	#NULL!	#NULL!	#NULL!
G-Y-Y	10	G-line	Y-line	Y-line	45	3	0	0	#NULL!	#NULL!	#NULL!
G-Y-Y	10	G-line	Y-line	Y-line	90	4	0	0	#NULL!	#NULL!	#NULL!
G-Y-Y	10	G-line	Y-line	Y-line	135	2	0	0	#NULL!	#NULL!	#NULL!
G-Y-Y	10	G-line	Y-line	Y-line	180	4	0	0	#NULL!	#NULL!	#NULL!
G-Y-Y	10	G-line	Y-line	Y-line	225	5	0	0	#NULL!	#NULL!	#NULL!
G-Y-Y	10	G-line	Y-line	Y-line	270	5	0	0	#NULL!	#NULL!	#NULL!
G-Y-Y	11	G-line	Y-line	Y-line	45	4	0	0	#NULL!	#NULL!	#NULL!
G-Y-Y	11	G-line	Y-line	Y-line	90	4	0	0	#NULL!	#NULL!	#NULL!
G-Y-Y	11	G-line	Y-line	Y-line	135	4	0	0	#NULL!	#NULL!	#NULL!
G-Y-Y	11	G-line	Y-line	Y-line	180	2	0	0	#NULL!	#NULL!	#NULL!
G-Y-Y	11	G-line	Y-line	Y-line	225	3	0	0	#NULL!	#NULL!	#NULL!
G-Y-Y	11	G-line	Y-line	Y-line	270	0	2	0	#NULL!	#NULL!	#NULL!
G-Y-Y	12	G-line	Y-line	Y-line	45	3	0	0	#NULL!	#NULL!	#NULL!
G-Y-Y	12	G-line	Y-line	Y-line	90	3	0	0	#NULL!	#NULL!	#NULL!
G-Y-Y	12	G-line	Y-line	Y-line	135	1	2	0	#NULL!	#NULL!	#NULL!
G-Y-Y	12	G-line	Y-line	Y-line	180	4	0	0	#NULL!	#NULL!	#NULL!
G-Y-Y	12	G-line	Y-line	Y-line	225	3	0	0	#NULL!	#NULL!	#NULL!
G-Y-Y	12	G-line	Y-line	Y-line	270	3	0	0	#NULL!	#NULL!	#NULL!
G-Y-Y	13	G-line	Y-line	Y-line	45	1	0	0	#NULL!	#NULL!	#NULL!
G-Y-Y	13	G-line	Y-line	Y-line	90	2	0	0	#NULL!	#NULL!	#NULL!
G-Y-Y	13	G-line	Y-line	Y-line	135	2	2	0	#NULL!	#NULL!	#NULL!
G-Y-Y	13	G-line	Y-line	Y-line	180	1	4	0	#NULL!	#NULL!	#NULL!
G-Y-Y	13	G-line	Y-line	Y-line	225	1	3	0	#NULL!	#NULL!	#NULL!
G-Y-Y	13	G-line	Y-line	Y-line	270	3	0	0	#NULL!	#NULL!	#NULL!
G-Y-Y	14	G-line	Y-line	Y-line	45	2	0	1	Sneaker	1	45
G-Y-Y	14	G-line	Y-line	Y-line	90	1	0	1	Fighter	2	90
G-Y-Y	14	G-line	Y-line	Y-line	135	1	0	0	#NULL!	#NULL!	#NULL!
G-Y-Y	14	G-line	Y-line	Y-line	180	0	0	0	#NULL!	#NULL!	#NULL!
G-Y-Y	14	G-line	Y-line	Y-line	225	2	0	0	#NULL!	#NULL!	#NULL!
G-Y-Y	14	G-line	Y-line	Y-line	270	2	0	1	Sneaker	3	270
Y-Y-Y	8	Y-line	Y-line	Y-line	45	1	2	0	#NULL!	#NULL!	#NULL!
Y-Y-Y	8	Y-line	Y-line	Y-line	90	1	2	0	#NULL!	#NULL!	#NULL!
Y-Y-Y	8	Y-line	Y-line	Y-line	135	5	0	0	#NULL!	#NULL!	#NULL!
Y-Y-Y	8	Y-line	Y-line	Y-line	180	3	2	0	#NULL!	#NULL!	#NULL!
Y-Y-Y	8	Y-line	Y-line	Y-line	225	3	0	1	Fighter	1	225
Y-Y-Y	8	Y-line	Y-line	Y-line	270	2	0	1	Fighter	2	270
Y-Y-Y	9	Y-line	Y-line	Y-line	45	3	0	1	Sneaker	1	45
Y-Y-Y	9	Y-line	Y-line	Y-line	90	1	0	1	Fighter	2	90
Y-Y-Y	9	Y-line	Y-line	Y-line	135	2	0	0	#NULL!	#NULL!	#NULL!
Y-Y-Y	9	Y-line	Y-line	Y-line	180	1	0	0	#NULL!	#NULL!	#NULL!
Y-Y-Y	9	Y-line	Y-line	Y-line	225	3	0	0	#NULL!	#NULL!	#NULL!
Y-Y-Y	9	Y-line	Y-line	Y-line	270	3	0	0	#NULL!	#NULL!	#NULL!
Y-Y-Y	10	Y-line	Y-line	Y-line	45	4	0	0	#NULL!	#NULL!	#NULL!
Y-Y-Y	10	Y-line	Y-line	Y-line	90	4	0	0	#NULL!	#NULL!	#NULL!
Y-Y-Y	10	Y-line	Y-line	Y-line	135	1	2	0	#NULL!	#NULL!	#NULL!
Y-Y-Y	10	Y-line	Y-line	Y-line	180	2	0	0	#NULL!	#NULL!	#NULL!
Y-Y-Y	10	Y-line	Y-line	Y-line	225	2	2	0	#NULL!	#NULL!	#NULL!
Y-Y-Y	10	Y-line	Y-line	Y-line	270	4	0	0	#NULL!	#NULL!	#NULL!
Y-Y-Y	11	Y-line	Y-line	Y-line	45	2	0	0	#NULL!	#NULL!	#NULL!
Y-Y-Y	11	Y-line	Y-line	Y-line	90	3	0	0	#NULL!	#NULL!	#NULL!
Y-Y-Y	11	Y-line	Y-line	Y-line	135	0	0	0	#NULL!	#NULL!	#NULL!
Y-Y-Y	11	Y-line	Y-line	Y-line	180	2	0	0	#NULL!	#NULL!	#NULL!
Y-Y-Y	11	Y-line	Y-line	Y-line	225	2	0	0	#NULL!	#NULL!	#NULL!
Y-Y-Y	11	Y-line	Y-line	Y-line	270	3	0	0	#NULL!	#NULL!	#NULL!
Y-Y-Y	12	Y-line	Y-line	Y-line	45	5	0	0	#NULL!	#NULL!	#NULL!
Y-Y-Y	12	Y-line	Y-line	Y-line	90	1	2	0	#NULL!	#NULL!	#NULL!
Y-Y-Y	12	Y-line	Y-line	Y-line	135	1	4	0	#NULL!	#NULL!	#NULL!
Y-Y-Y	12	Y-line	Y-line	Y-line	180	1	4	0	#NULL!	#NULL!	#NULL!
Y-Y-Y	12	Y-line	Y-line	Y-line	225	3	2	0	#NULL!	#NULL!	#NULL!
Y-Y-Y	12	Y-line	Y-line	Y-line	270	0	5	0	#NULL!	#NULL!	#NULL!
Y-Y-Y	13	Y-line	Y-line	Y-line	45	3	0	0	#NULL!	#NULL!	#NULL!
Y-Y-Y	13	Y-line	Y-line	Y-line	90	1	2	0	#NULL!	#NULL!	#NULL!
Y-Y-Y	13	Y-line	Y-line	Y-line	135	3	0	0	#NULL!	#NULL!	#NULL!
Y-Y-Y	13	Y-line	Y-line	Y-line	180	3	2	0	#NULL!	#NULL!	#NULL!
Y-Y-Y	13	Y-line	Y-line	Y-line	225	0	3	0	#NULL!	#NULL!	#NULL!
Y-Y-Y	13	Y-line	Y-line	Y-line	270	4	0	0	#NULL!	#NULL!	#NULL!
Y-Y-Y	14	Y-line	Y-line	Y-line	45	3	0	0	#NULL!	#NULL!	#NULL!
Y-Y-Y	14	Y-line	Y-line	Y-line	90	2	0	0	#NULL!	#NULL!	#NULL!
Y-Y-Y	14	Y-line	Y-line	Y-line	135	1	4	0	#NULL!	#NULL!	#NULL!
Y-Y-Y	14	Y-line	Y-line	Y-line	180	0	3	0	#NULL!	#NULL!	#NULL!
Y-Y-Y	14	Y-line	Y-line	Y-line	225	2	3	0	#NULL!	#NULL!	#NULL!
Y-Y-Y	14	Y-line	Y-line	Y-line	270	0	3	0	#NULL!	#NULL!	#NULL!
Y-Y-Y	15	Y-line	Y-line	Y-line	45	1	0	0	#NULL!	#NULL!	#NULL!
Y-Y-Y	15	Y-line	Y-line	Y-line	90	0	0	0	#NULL!	#NULL!	#NULL!
Y-Y-Y	15	Y-line	Y-line	Y-line	135	1	0	0	#NULL!	#NULL!	#NULL!
Y-Y-Y	15	Y-line	Y-line	Y-line	180	1	2	0	#NULL!	#NULL!	#NULL!
Y-Y-Y	15	Y-line	Y-line	Y-line	225	1	2	0	#NULL!	#NULL!	#NULL!
Y-Y-Y	15	Y-line	Y-line	Y-line	270	2	0	1	Fighter	1	270
Y-Y-Y	16	Y-line	Y-line	Y-line	45	3	0	0	#NULL!	#NULL!	#NULL!
Y-Y-Y	16	Y-line	Y-line	Y-line	90	4	0	0	#NULL!	#NULL!	#NULL!
Y-Y-Y	16	Y-line	Y-line	Y-line	135	0	2	0	#NULL!	#NULL!	#NULL!
Y-Y-Y	16	Y-line	Y-line	Y-line	180	3	0	0	#NULL!	#NULL!	#NULL!
Y-Y-Y	16	Y-line	Y-line	Y-line	225	0	0	1	Fighter	1	225
Y-Y-Y	16	Y-line	Y-line	Y-line	270	3	0	1	Fighter	2	270
Y-Y-Y	17	Y-line	Y-line	Y-line	45	3	0	1	Fighter	1	45
Y-Y-Y	17	Y-line	Y-line	Y-line	90	1	0	0	#NULL!	#NULL!	#NULL!
Y-Y-Y	17	Y-line	Y-line	Y-line	135	2	0	0	#NULL!	#NULL!	#NULL!
Y-Y-Y	17	Y-line	Y-line	Y-line	180	2	0	1	Fighter	2	180
Y-Y-Y	17	Y-line	Y-line	Y-line	225	2	0	0	#NULL!	#NULL!	#NULL!
Y-Y-Y	17	Y-line	Y-line	Y-line	270	3	0	0	#NULL!	#NULL!	#NULL!
Y-Y-Y	18	Y-line	Y-line	Y-line	45	0	0	0	#NULL!	#NULL!	#NULL!
Y-Y-Y	18	Y-line	Y-line	Y-line	90	0	0	0	#NULL!	#NULL!	#NULL!
Y-Y-Y	18	Y-line	Y-line	Y-line	135	0	2	0	#NULL!	#NULL!	#NULL!
Y-Y-Y	18	Y-line	Y-line	Y-line	180	0	2	0	#NULL!	#NULL!	#NULL!
Y-Y-Y	18	Y-line	Y-line	Y-line	225	0	2	0	#NULL!	#NULL!	#NULL!
Y-Y-Y	18	Y-line	Y-line	Y-line	270	0	2	0	#NULL!	#NULL!	#NULL!
Y-Y-Y	19	Y-line	Y-line	Y-line	45	4	0	0	#NULL!	#NULL!	#NULL!
Y-Y-Y	19	Y-line	Y-line	Y-line	90	4	0	0	#NULL!	#NULL!	#NULL!
Y-Y-Y	19	Y-line	Y-line	Y-line	135	5	0	0	#NULL!	#NULL!	#NULL!
Y-Y-Y	19	Y-line	Y-line	Y-line	180	3	0	1	Sneaker	1	180
Y-Y-Y	19	Y-line	Y-line	Y-line	225	4	0	0	#NULL!	#NULL!	#NULL!
Y-Y-Y	19	Y-line	Y-line	Y-line	270	3	0	1	Fighter	2	270
Y-Y-Y	20	Y-line	Y-line	Y-line	45	0	0	0	#NULL!	#NULL!	#NULL!
Y-Y-Y	20	Y-line	Y-line	Y-line	90	0	0	0	#NULL!	#NULL!	#NULL!
Y-Y-Y	20	Y-line	Y-line	Y-line	135	1	2	0	#NULL!	#NULL!	#NULL!
Y-Y-Y	20	Y-line	Y-line	Y-line	180	0	2	0	#NULL!	#NULL!	#NULL!
Y-Y-Y	20	Y-line	Y-line	Y-line	225	0	4	0	#NULL!	#NULL!	#NULL!
Y-Y-Y	20	Y-line	Y-line	Y-line	270	0	2	1	Fighter	1	270
Y-Y-Y	21	Y-line	Y-line	Y-line	45	2	0	0	#NULL!	#NULL!	#NULL!
Y-Y-Y	21	Y-line	Y-line	Y-line	90	2	0	0	#NULL!	#NULL!	#NULL!
Y-Y-Y	21	Y-line	Y-line	Y-line	135	2	0	0	#NULL!	#NULL!	#NULL!
Y-Y-Y	21	Y-line	Y-line	Y-line	180	3	0	0	#NULL!	#NULL!	#NULL!
Y-Y-Y	21	Y-line	Y-line	Y-line	225	0	2	1	Fighter	1	225
Y-Y-Y	21	Y-line	Y-line	Y-line	270	1	0	0	#NULL!	#NULL!	#NULL!
Y-G-Y	6	Y-line	G-line	Y-line	45	2	0	0	#NULL!	#NULL!	#NULL!
Y-G-Y	6	Y-line	G-line	Y-line	90	4	0	0	#NULL!	#NULL!	#NULL!
Y-G-Y	6	Y-line	G-line	Y-line	135	3	0	0	#NULL!	#NULL!	#NULL!
Y-G-Y	6	Y-line	G-line	Y-line	180	2	3	0	#NULL!	#NULL!	#NULL!
Y-G-Y	6	Y-line	G-line	Y-line	225	1	3	0	#NULL!	#NULL!	#NULL!
Y-G-Y	6	Y-line	G-line	Y-line	270	1	3	0	#NULL!	#NULL!	#NULL!
Y-G-Y	7	Y-line	G-line	Y-line	45	2	2	0	#NULL!	#NULL!	#NULL!
Y-G-Y	7	Y-line	G-line	Y-line	90	1	3	0	#NULL!	#NULL!	#NULL!
Y-G-Y	7	Y-line	G-line	Y-line	135	4	0	1	Fighter	1	135
Y-G-Y	7	Y-line	G-line	Y-line	180	3	0	0	#NULL!	#NULL!	#NULL!
Y-G-Y	7	Y-line	G-line	Y-line	225	3	0	0	#NULL!	#NULL!	#NULL!
Y-G-Y	7	Y-line	G-line	Y-line	270	2	0	0	#NULL!	#NULL!	#NULL!
Y-G-Y	8	Y-line	G-line	Y-line	45	4	0	0	#NULL!	#NULL!	#NULL!
Y-G-Y	8	Y-line	G-line	Y-line	90	0	0	0	#NULL!	#NULL!	#NULL!
Y-G-Y	8	Y-line	G-line	Y-line	135	4	0	0	#NULL!	#NULL!	#NULL!
Y-G-Y	8	Y-line	G-line	Y-line	180	4	0	0	#NULL!	#NULL!	#NULL!
Y-G-Y	8	Y-line	G-line	Y-line	225	3	0	1	Sneaker	1	225
Y-G-Y	8	Y-line	G-line	Y-line	270	2	0	0	#NULL!	#NULL!	#NULL!
Y-G-Y	9	Y-line	G-line	Y-line	45	5	0	0	#NULL!	#NULL!	#NULL!
Y-G-Y	9	Y-line	G-line	Y-line	90	4	0	0	#NULL!	#NULL!	#NULL!
Y-G-Y	9	Y-line	G-line	Y-line	135	3	0	0	#NULL!	#NULL!	#NULL!
Y-G-Y	9	Y-line	G-line	Y-line	180	3	0	0	#NULL!	#NULL!	#NULL!
Y-G-Y	9	Y-line	G-line	Y-line	225	4	0	0	#NULL!	#NULL!	#NULL!
Y-G-Y	9	Y-line	G-line	Y-line	270	4	0	0	#NULL!	#NULL!	#NULL!
Y-G-Y	10	Y-line	G-line	Y-line	45	4	0	0	#NULL!	#NULL!	#NULL!
Y-G-Y	10	Y-line	G-line	Y-line	90	5	0	0	#NULL!	#NULL!	#NULL!
Y-G-Y	10	Y-line	G-line	Y-line	135	3	0	0	#NULL!	#NULL!	#NULL!
Y-G-Y	10	Y-line	G-line	Y-line	180	4	0	0	#NULL!	#NULL!	#NULL!
Y-G-Y	10	Y-line	G-line	Y-line	225	3	0	0	#NULL!	#NULL!	#NULL!
Y-G-Y	10	Y-line	G-line	Y-line	270	3	0	0	#NULL!	#NULL!	#NULL!
Y-G-Y	15	Y-line	G-line	Y-line	45	5	0	0	#NULL!	#NULL!	#NULL!
Y-G-Y	15	Y-line	G-line	Y-line	90	1	0	0	#NULL!	#NULL!	#NULL!
Y-G-Y	15	Y-line	G-line	Y-line	135	1	0	0	#NULL!	#NULL!	#NULL!
Y-G-Y	15	Y-line	G-line	Y-line	180	0	2	1	Fighter	1	180
Y-G-Y	15	Y-line	G-line	Y-line	225	1	2	0	#NULL!	#NULL!	#NULL!
Y-G-Y	15	Y-line	G-line	Y-line	270	2	0	0	#NULL!	#NULL!	#NULL!
Y-G-Y	16	Y-line	G-line	Y-line	45	5	0	0	#NULL!	#NULL!	#NULL!
Y-G-Y	16	Y-line	G-line	Y-line	90	3	0	0	#NULL!	#NULL!	#NULL!
Y-G-Y	16	Y-line	G-line	Y-line	135	3	0	0	#NULL!	#NULL!	#NULL!
Y-G-Y	16	Y-line	G-line	Y-line	180	3	0	0	#NULL!	#NULL!	#NULL!
Y-G-Y	16	Y-line	G-line	Y-line	225	3	0	0	#NULL!	#NULL!	#NULL!
Y-G-Y	16	Y-line	G-line	Y-line	270	4	0	0	#NULL!	#NULL!	#NULL!
Y-G-Y	17	Y-line	G-line	Y-line	45	4	0	0	#NULL!	#NULL!	#NULL!
Y-G-Y	17	Y-line	G-line	Y-line	90	3	0	1	Fighter	1	90
Y-G-Y	17	Y-line	G-line	Y-line	135	2	0	0	#NULL!	#NULL!	#NULL!
Y-G-Y	17	Y-line	G-line	Y-line	180	1	0	1	Sneaker	2	180
Y-G-Y	17	Y-line	G-line	Y-line	225	1	0	1	Sneaker	3	225
Y-G-Y	17	Y-line	G-line	Y-line	270	#NULL!	#NULL!	#NULL!	#NULL!	#NULL!	#NULL!
Y-G-Y	18	Y-line	G-line	Y-line	45	3	0	1	Fighter	1	45
Y-G-Y	18	Y-line	G-line	Y-line	90	3	0	1	Fighter	2	90
Y-G-Y	18	Y-line	G-line	Y-line	135	1	0	1	Fighter	3	135
Y-G-Y	18	Y-line	G-line	Y-line	180	#NULL!	#NULL!	#NULL!	#NULL!	#NULL!	#NULL!
Y-G-Y	18	Y-line	G-line	Y-line	225	#NULL!	#NULL!	#NULL!	#NULL!	#NULL!	#NULL!
Y-G-Y	18	Y-line	G-line	Y-line	270	#NULL!	#NULL!	#NULL!	#NULL!	#NULL!	#NULL!
Y-G-Y	19	Y-line	G-line	Y-line	45	4	0	0	#NULL!	#NULL!	#NULL!
Y-G-Y	19	Y-line	G-line	Y-line	90	2	0	0	#NULL!	#NULL!	#NULL!
Y-G-Y	19	Y-line	G-line	Y-line	135	1	3	0	#NULL!	#NULL!	#NULL!
Y-G-Y	19	Y-line	G-line	Y-line	180	4	0	0	#NULL!	#NULL!	#NULL!
Y-G-Y	19	Y-line	G-line	Y-line	225	1	0	0	#NULL!	#NULL!	#NULL!
Y-G-Y	19	Y-line	G-line	Y-line	270	0	3	1	Fighter	1	270
Y-G-Y	20	Y-line	G-line	Y-line	45	2	0	0	#NULL!	#NULL!	#NULL!
Y-G-Y	20	Y-line	G-line	Y-line	90	2	0	1	Sneaker	1	90
Y-G-Y	20	Y-line	G-line	Y-line	135	1	0	0	#NULL!	#NULL!	#NULL!
Y-G-Y	20	Y-line	G-line	Y-line	180	2	0	1	Fighter	2	180
Y-G-Y	20	Y-line	G-line	Y-line	225	1	0	1	Fighter	3	225
Y-G-Y	20	Y-line	G-line	Y-line	270	#NULL!	#NULL!	#NULL!	#NULL!	#NULL!	#NULL!
Y-Y-G	9	Y-line	Y-line	G-line	45	3	0	0	#NULL!	#NULL!	#NULL!
Y-Y-G	9	Y-line	Y-line	G-line	90	3	0	0	#NULL!	#NULL!	#NULL!
Y-Y-G	9	Y-line	Y-line	G-line	135	2	0	0	#NULL!	#NULL!	#NULL!
Y-Y-G	9	Y-line	Y-line	G-line	180	4	0	0	#NULL!	#NULL!	#NULL!
Y-Y-G	9	Y-line	Y-line	G-line	225	3	2	0	#NULL!	#NULL!	#NULL!
Y-Y-G	9	Y-line	Y-line	G-line	270	1	2	1	Fighter	1	270
Y-Y-G	10	Y-line	Y-line	G-line	45	3	0	0	#NULL!	#NULL!	#NULL!
Y-Y-G	10	Y-line	Y-line	G-line	90	3	0	0	#NULL!	#NULL!	#NULL!
Y-Y-G	10	Y-line	Y-line	G-line	135	1	2	0	#NULL!	#NULL!	#NULL!
Y-Y-G	10	Y-line	Y-line	G-line	180	3	0	1	Fighter	1	180
Y-Y-G	10	Y-line	Y-line	G-line	225	1	0	1	Fighter	2	225
Y-Y-G	10	Y-line	Y-line	G-line	270	3	0	0	#NULL!	#NULL!	#NULL!
Y-Y-G	11	Y-line	Y-line	G-line	45	3	0	0	#NULL!	#NULL!	#NULL!
Y-Y-G	11	Y-line	Y-line	G-line	90	3	0	0	#NULL!	#NULL!	#NULL!
Y-Y-G	11	Y-line	Y-line	G-line	135	2	0	0	#NULL!	#NULL!	#NULL!
Y-Y-G	11	Y-line	Y-line	G-line	180	3	0	0	#NULL!	#NULL!	#NULL!
Y-Y-G	11	Y-line	Y-line	G-line	225	4	0	0	#NULL!	#NULL!	#NULL!
Y-Y-G	11	Y-line	Y-line	G-line	270	0	2	0	#NULL!	#NULL!	#NULL!
Y-Y-G	12	Y-line	Y-line	G-line	45	4	0	0	#NULL!	#NULL!	#NULL!
Y-Y-G	12	Y-line	Y-line	G-line	90	2	0	0	#NULL!	#NULL!	#NULL!
Y-Y-G	12	Y-line	Y-line	G-line	135	1	3	0	#NULL!	#NULL!	#NULL!
Y-Y-G	12	Y-line	Y-line	G-line	180	2	0	0	#NULL!	#NULL!	#NULL!
Y-Y-G	12	Y-line	Y-line	G-line	225	0	3	0	#NULL!	#NULL!	#NULL!
Y-Y-G	12	Y-line	Y-line	G-line	270	1	3	0	#NULL!	#NULL!	#NULL!
Y-Y-G	13	Y-line	Y-line	G-line	45	2	0	0	#NULL!	#NULL!	#NULL!
Y-Y-G	13	Y-line	Y-line	G-line	90	1	0	0	#NULL!	#NULL!	#NULL!
Y-Y-G	13	Y-line	Y-line	G-line	135	0	2	0	#NULL!	#NULL!	#NULL!
Y-Y-G	13	Y-line	Y-line	G-line	180	0	2	0	#NULL!	#NULL!	#NULL!
Y-Y-G	13	Y-line	Y-line	G-line	225	0	2	0	#NULL!	#NULL!	#NULL!
Y-Y-G	13	Y-line	Y-line	G-line	270	0	0	1	Fighter	1	270
Y-Y-G	14	Y-line	Y-line	G-line	45	3	2	0	#NULL!	#NULL!	#NULL!
Y-Y-G	14	Y-line	Y-line	G-line	90	3	2	0	#NULL!	#NULL!	#NULL!
Y-Y-G	14	Y-line	Y-line	G-line	135	0	3	0	#NULL!	#NULL!	#NULL!
Y-Y-G	14	Y-line	Y-line	G-line	180	2	0	0	#NULL!	#NULL!	#NULL!
Y-Y-G	14	Y-line	Y-line	G-line	225	4	0	1	Fighter	1	225
Y-Y-G	14	Y-line	Y-line	G-line	270	0	0	1	Fighter	2	270
Y-Y-G	15	Y-line	Y-line	G-line	45	3	0	0	#NULL!	#NULL!	#NULL!
Y-Y-G	15	Y-line	Y-line	G-line	90	1	0	0	#NULL!	#NULL!	#NULL!
Y-Y-G	15	Y-line	Y-line	G-line	135	0	0	0	#NULL!	#NULL!	#NULL!
Y-Y-G	15	Y-line	Y-line	G-line	180	0	2	0	#NULL!	#NULL!	#NULL!
Y-Y-G	15	Y-line	Y-line	G-line	225	0	2	1	Sneaker	1	225
Y-Y-G	15	Y-line	Y-line	G-line	270	1	2	0	#NULL!	#NULL!	#NULL!
Y-Y-G	16	Y-line	Y-line	G-line	45	4	0	0	#NULL!	#NULL!	#NULL!
Y-Y-G	16	Y-line	Y-line	G-line	90	1	0	0	#NULL!	#NULL!	#NULL!
Y-Y-G	16	Y-line	Y-line	G-line	135	2	0	0	#NULL!	#NULL!	#NULL!
Y-Y-G	16	Y-line	Y-line	G-line	180	5	0	0	#NULL!	#NULL!	#NULL!
Y-Y-G	16	Y-line	Y-line	G-line	225	4	0	0	#NULL!	#NULL!	#NULL!
Y-Y-G	16	Y-line	Y-line	G-line	270	2	0	0	#NULL!	#NULL!	#NULL!
Y-Y-G	17	Y-line	Y-line	G-line	45	3	0	0	#NULL!	#NULL!	#NULL!
Y-Y-G	17	Y-line	Y-line	G-line	90	1	0	0	#NULL!	#NULL!	#NULL!
Y-Y-G	17	Y-line	Y-line	G-line	135	3	0	1	Fighter	1	135
Y-Y-G	17	Y-line	Y-line	G-line	180	2	0	0	#NULL!	#NULL!	#NULL!
Y-Y-G	17	Y-line	Y-line	G-line	225	3	0	0	#NULL!	#NULL!	#NULL!
Y-Y-G	17	Y-line	Y-line	G-line	270	2	0	1	Fighter	2	270
Y-Y-G	18	Y-line	Y-line	G-line	45	3	0	0	#NULL!	#NULL!	#NULL!
Y-Y-G	18	Y-line	Y-line	G-line	90	4	0	0	#NULL!	#NULL!	#NULL!
Y-Y-G	18	Y-line	Y-line	G-line	135	4	0	0	#NULL!	#NULL!	#NULL!
Y-Y-G	18	Y-line	Y-line	G-line	180	4	0	0	#NULL!	#NULL!	#NULL!
Y-Y-G	18	Y-line	Y-line	G-line	225	3	0	0	#NULL!	#NULL!	#NULL!
Y-Y-G	18	Y-line	Y-line	G-line	270	3	0	0	#NULL!	#NULL!	#NULL!
Y-Y-G	19	Y-line	Y-line	G-line	45	4	0	0	#NULL!	#NULL!	#NULL!
Y-Y-G	19	Y-line	Y-line	G-line	90	1	0	0	#NULL!	#NULL!	#NULL!
Y-Y-G	19	Y-line	Y-line	G-line	135	2	0	1	Sneaker	1	135
Y-Y-G	19	Y-line	Y-line	G-line	180	1	0	0	#NULL!	#NULL!	#NULL!
Y-Y-G	19	Y-line	Y-line	G-line	225	0	2	1	Fighter	2	225
Y-Y-G	19	Y-line	Y-line	G-line	270	0	2	0	#NULL!	#NULL!	#NULL!
Y-Y-G	20	Y-line	Y-line	G-line	45	2	0	0	#NULL!	#NULL!	#NULL!
Y-Y-G	20	Y-line	Y-line	G-line	90	5	0	0	#NULL!	#NULL!	#NULL!
Y-Y-G	20	Y-line	Y-line	G-line	135	2	2	0	#NULL!	#NULL!	#NULL!
Y-Y-G	20	Y-line	Y-line	G-line	180	3	0	0	#NULL!	#NULL!	#NULL!
Y-Y-G	20	Y-line	Y-line	G-line	225	4	0	0	#NULL!	#NULL!	#NULL!
Y-Y-G	20	Y-line	Y-line	G-line	270	1	0	1	Sneaker	1	270
Y-G-G	5	Y-line	G-line	G-line	45	5	0	0	#NULL!	#NULL!	#NULL!
Y-G-G	5	Y-line	G-line	G-line	90	4	0	0	#NULL!	#NULL!	#NULL!
Y-G-G	5	Y-line	G-line	G-line	135	3	2	0	#NULL!	#NULL!	#NULL!
Y-G-G	5	Y-line	G-line	G-line	180	3	0	1	Fighter	1	180
Y-G-G	5	Y-line	G-line	G-line	225	4	0	0	#NULL!	#NULL!	#NULL!
Y-G-G	5	Y-line	G-line	G-line	270	3	0	1	Fighter	2	270
Y-G-G	6	Y-line	G-line	G-line	45	4	0	0	#NULL!	#NULL!	#NULL!
Y-G-G	6	Y-line	G-line	G-line	90	3	0	0	#NULL!	#NULL!	#NULL!
Y-G-G	6	Y-line	G-line	G-line	135	2	2	0	#NULL!	#NULL!	#NULL!
Y-G-G	6	Y-line	G-line	G-line	180	3	0	0	#NULL!	#NULL!	#NULL!
Y-G-G	6	Y-line	G-line	G-line	225	4	0	0	#NULL!	#NULL!	#NULL!
Y-G-G	6	Y-line	G-line	G-line	270	2	2	0	#NULL!	#NULL!	#NULL!
Y-G-G	7	Y-line	G-line	G-line	45	3	0	0	#NULL!	#NULL!	#NULL!
Y-G-G	7	Y-line	G-line	G-line	90	5	0	0	#NULL!	#NULL!	#NULL!
Y-G-G	7	Y-line	G-line	G-line	135	2	0	0	#NULL!	#NULL!	#NULL!
Y-G-G	7	Y-line	G-line	G-line	180	0	2	1	Fighter	1	180
Y-G-G	7	Y-line	G-line	G-line	225	2	0	0	#NULL!	#NULL!	#NULL!
Y-G-G	7	Y-line	G-line	G-line	270	1	2	1	Fighter	2	270
Y-G-G	8	Y-line	G-line	G-line	45	4	0	0	#NULL!	#NULL!	#NULL!
Y-G-G	8	Y-line	G-line	G-line	90	2	0	0	#NULL!	#NULL!	#NULL!
Y-G-G	8	Y-line	G-line	G-line	135	2	0	0	#NULL!	#NULL!	#NULL!
Y-G-G	8	Y-line	G-line	G-line	180	2	0	0	#NULL!	#NULL!	#NULL!
Y-G-G	8	Y-line	G-line	G-line	225	3	0	0	#NULL!	#NULL!	#NULL!
Y-G-G	8	Y-line	G-line	G-line	270	0	4	1	Fighter	1	270
Y-G-G	9	Y-line	G-line	G-line	45	5	0	0	#NULL!	#NULL!	#NULL!
Y-G-G	9	Y-line	G-line	G-line	90	1	2	0	#NULL!	#NULL!	#NULL!
Y-G-G	9	Y-line	G-line	G-line	135	1	4	0	#NULL!	#NULL!	#NULL!
Y-G-G	9	Y-line	G-line	G-line	180	2	0	0	#NULL!	#NULL!	#NULL!
Y-G-G	9	Y-line	G-line	G-line	225	1	4	0	#NULL!	#NULL!	#NULL!
Y-G-G	9	Y-line	G-line	G-line	270	3	0	0	#NULL!	#NULL!	#NULL!
Y-G-G	10	Y-line	G-line	G-line	45	5	0	0	#NULL!	#NULL!	#NULL!
Y-G-G	10	Y-line	G-line	G-line	90	2	0	0	#NULL!	#NULL!	#NULL!
Y-G-G	10	Y-line	G-line	G-line	135	1	2	0	#NULL!	#NULL!	#NULL!
Y-G-G	10	Y-line	G-line	G-line	180	1	0	0	#NULL!	#NULL!	#NULL!
Y-G-G	10	Y-line	G-line	G-line	225	1	4	0	#NULL!	#NULL!	#NULL!
Y-G-G	10	Y-line	G-line	G-line	270	1	2	0	#NULL!	#NULL!	#NULL!
Y-G-G	11	Y-line	G-line	G-line	45	3	2	0	#NULL!	#NULL!	#NULL!
Y-G-G	11	Y-line	G-line	G-line	90	2	0	0	#NULL!	#NULL!	#NULL!
Y-G-G	11	Y-line	G-line	G-line	135	2	0	1	Sneaker	1	135
Y-G-G	11	Y-line	G-line	G-line	180	2	0	0	#NULL!	#NULL!	#NULL!
Y-G-G	11	Y-line	G-line	G-line	225	1	0	0	#NULL!	#NULL!	#NULL!
Y-G-G	11	Y-line	G-line	G-line	270	2	0	1	Sneaker	2	270
Y-G-G	12	Y-line	G-line	G-line	45	4	0	0	#NULL!	#NULL!	#NULL!
Y-G-G	12	Y-line	G-line	G-line	90	2	2	0	#NULL!	#NULL!	#NULL!
Y-G-G	12	Y-line	G-line	G-line	135	2	2	0	#NULL!	#NULL!	#NULL!
Y-G-G	12	Y-line	G-line	G-line	180	1	2	0	#NULL!	#NULL!	#NULL!
Y-G-G	12	Y-line	G-line	G-line	225	1	3	0	#NULL!	#NULL!	#NULL!
Y-G-G	12	Y-line	G-line	G-line	270	0	4	0	#NULL!	#NULL!	#NULL!
Y-G-G	13	Y-line	G-line	G-line	45	5	0	0	#NULL!	#NULL!	#NULL!
Y-G-G	13	Y-line	G-line	G-line	90	1	0	0	#NULL!	#NULL!	#NULL!
Y-G-G	13	Y-line	G-line	G-line	135	1	0	1	Fighter	1	135
Y-G-G	13	Y-line	G-line	G-line	180	3	0	0	#NULL!	#NULL!	#NULL!
Y-G-G	13	Y-line	G-line	G-line	225	1	0	1	Fighter	2	225
Y-G-G	13	Y-line	G-line	G-line	270	0	0	0	#NULL!	#NULL!	#NULL!
Y-G-G	14	Y-line	G-line	G-line	45	0	0	0	#NULL!	#NULL!	#NULL!
Y-G-G	14	Y-line	G-line	G-line	90	2	0	0	#NULL!	#NULL!	#NULL!
Y-G-G	14	Y-line	G-line	G-line	135	3	0	0	#NULL!	#NULL!	#NULL!
Y-G-G	14	Y-line	G-line	G-line	180	3	0	0	#NULL!	#NULL!	#NULL!
Y-G-G	14	Y-line	G-line	G-line	225	2	0	0	#NULL!	#NULL!	#NULL!
Y-G-G	14	Y-line	G-line	G-line	270	3	0	0	#NULL!	#NULL!	#NULL!
Y-G-G	15	Y-line	G-line	G-line	45	4	0	0	#NULL!	#NULL!	#NULL!
Y-G-G	15	Y-line	G-line	G-line	90	2	0	0	#NULL!	#NULL!	#NULL!
Y-G-G	15	Y-line	G-line	G-line	135	2	0	0	#NULL!	#NULL!	#NULL!
Y-G-G	15	Y-line	G-line	G-line	180	4	0	0	#NULL!	#NULL!	#NULL!
Y-G-G	15	Y-line	G-line	G-line	225	3	0	0	#NULL!	#NULL!	#NULL!
Y-G-G	15	Y-line	G-line	G-line	270	4	0	0	#NULL!	#NULL!	#NULL!
Y-G-G	16	Y-line	G-line	G-line	45	5	0	0	#NULL!	#NULL!	#NULL!
Y-G-G	16	Y-line	G-line	G-line	90	0	3	0	#NULL!	#NULL!	#NULL!
Y-G-G	16	Y-line	G-line	G-line	135	1	3	0	#NULL!	#NULL!	#NULL!
Y-G-G	16	Y-line	G-line	G-line	180	1	3	0	#NULL!	#NULL!	#NULL!
Y-G-G	16	Y-line	G-line	G-line	225	1	3	0	#NULL!	#NULL!	#NULL!
Y-G-G	16	Y-line	G-line	G-line	270	1	3	1	Fighter	1	270
Y-G-G	17	Y-line	G-line	G-line	45	3	0	0	#NULL!	#NULL!	#NULL!
Y-G-G	17	Y-line	G-line	G-line	90	3	0	0	#NULL!	#NULL!	#NULL!
Y-G-G	17	Y-line	G-line	G-line	135	2	0	0	#NULL!	#NULL!	#NULL!
Y-G-G	17	Y-line	G-line	G-line	180	3	0	0	#NULL!	#NULL!	#NULL!
Y-G-G	17	Y-line	G-line	G-line	225	3	0	0	#NULL!	#NULL!	#NULL!
Y-G-G	17	Y-line	G-line	G-line	270	3	0	0	#NULL!	#NULL!	#NULL!
Y-G-G	18	Y-line	G-line	G-line	45	3	0	0	#NULL!	#NULL!	#NULL!
Y-G-G	18	Y-line	G-line	G-line	90	2	2	1	Fighter	1	90
Y-G-G	18	Y-line	G-line	G-line	135	1	2	0	#NULL!	#NULL!	#NULL!
Y-G-G	18	Y-line	G-line	G-line	180	3	0	0	#NULL!	#NULL!	#NULL!
Y-G-G	18	Y-line	G-line	G-line	225	3	0	0	#NULL!	#NULL!	#NULL!
Y-G-G	18	Y-line	G-line	G-line	270	2	0	1	Fighter	2	270
Y-G-G	19	Y-line	G-line	G-line	45	4	0	0	#NULL!	#NULL!	#NULL!
Y-G-G	19	Y-line	G-line	G-line	90	4	0	1	Fighter	1	90
Y-G-G	19	Y-line	G-line	G-line	135	3	0	0	#NULL!	#NULL!	#NULL!
Y-G-G	19	Y-line	G-line	G-line	180	0	0	0	#NULL!	#NULL!	#NULL!
Y-G-G	19	Y-line	G-line	G-line	225	1	2	0	#NULL!	#NULL!	#NULL!
Y-G-G	19	Y-line	G-line	G-line	270	2	0	0	#NULL!	#NULL!	#NULL!
Y-G-G	20	Y-line	G-line	G-line	45	5	0	0	#NULL!	#NULL!	#NULL!
Y-G-G	20	Y-line	G-line	G-line	90	3	0	0	#NULL!	#NULL!	#NULL!
Y-G-G	20	Y-line	G-line	G-line	135	1	0	1	Fighter	1	135
Y-G-G	20	Y-line	G-line	G-line	180	1	0	0	#NULL!	#NULL!	#NULL!
Y-G-G	20	Y-line	G-line	G-line	225	1	0	1	Fighter	2	225
Y-G-G	20	Y-line	G-line	G-line	270	2	0	0	#NULL!	#NULL!	#NULL!
G-G-G	23	G-line	G-line	G-line	45	2	0	0	#NULL!	#NULL!	#NULL!
G-G-G	23	G-line	G-line	G-line	90	0	0	0	#NULL!	#NULL!	#NULL!
G-G-G	23	G-line	G-line	G-line	135	1	0	0	#NULL!	#NULL!	#NULL!
G-G-G	23	G-line	G-line	G-line	180	2	2	0	#NULL!	#NULL!	#NULL!
G-G-G	23	G-line	G-line	G-line	225	4	0	0	#NULL!	#NULL!	#NULL!
G-G-G	23	G-line	G-line	G-line	270	2	0	0	#NULL!	#NULL!	#NULL!
G-G-G	24	G-line	G-line	G-line	45	2	0	1	Fighter	1	45
G-G-G	24	G-line	G-line	G-line	90	2	0	1	Fighter	2	90
G-G-G	24	G-line	G-line	G-line	135	3	0	0	#NULL!	#NULL!	#NULL!
G-G-G	24	G-line	G-line	G-line	180	2	0	0	#NULL!	#NULL!	#NULL!
G-G-G	24	G-line	G-line	G-line	225	2	0	0	#NULL!	#NULL!	#NULL!
G-G-G	24	G-line	G-line	G-line	270	2	0	0	#NULL!	#NULL!	#NULL!
G-G-G	25	G-line	G-line	G-line	45	0	0	0	#NULL!	#NULL!	#NULL!
G-G-G	25	G-line	G-line	G-line	90	3	0	0	#NULL!	#NULL!	#NULL!
G-G-G	25	G-line	G-line	G-line	135	2	0	0	#NULL!	#NULL!	#NULL!
G-G-G	25	G-line	G-line	G-line	180	0	2	0	#NULL!	#NULL!	#NULL!
G-G-G	25	G-line	G-line	G-line	225	0	2	0	#NULL!	#NULL!	#NULL!
G-G-G	25	G-line	G-line	G-line	270	0	2	0	#NULL!	#NULL!	#NULL!
G-G-G	26	G-line	G-line	G-line	45	1	0	0	#NULL!	#NULL!	#NULL!
G-G-G	26	G-line	G-line	G-line	90	0	2	0	#NULL!	#NULL!	#NULL!
G-G-G	26	G-line	G-line	G-line	135	0	0	0	#NULL!	#NULL!	#NULL!
G-G-G	26	G-line	G-line	G-line	180	2	0	0	#NULL!	#NULL!	#NULL!
G-G-G	26	G-line	G-line	G-line	225	3	0	0	#NULL!	#NULL!	#NULL!
G-G-G	26	G-line	G-line	G-line	270	1	0	0	#NULL!	#NULL!	#NULL!
G-G-G	27	G-line	G-line	G-line	45	2	2	0	#NULL!	#NULL!	#NULL!
G-G-G	27	G-line	G-line	G-line	90	4	0	0	#NULL!	#NULL!	#NULL!
G-G-G	27	G-line	G-line	G-line	135	1	2	0	#NULL!	#NULL!	#NULL!
G-G-G	27	G-line	G-line	G-line	180	0	4	0	#NULL!	#NULL!	#NULL!
G-G-G	27	G-line	G-line	G-line	225	3	0	0	#NULL!	#NULL!	#NULL!
G-G-G	27	G-line	G-line	G-line	270	4	0	0	#NULL!	#NULL!	#NULL!
G-G-G	28	G-line	G-line	G-line	45	0	0	0	#NULL!	#NULL!	#NULL!
G-G-G	28	G-line	G-line	G-line	90	4	0	0	#NULL!	#NULL!	#NULL!
G-G-G	28	G-line	G-line	G-line	135	1	4	0	#NULL!	#NULL!	#NULL!
G-G-G	28	G-line	G-line	G-line	180	0	2	0	#NULL!	#NULL!	#NULL!
G-G-G	28	G-line	G-line	G-line	225	4	0	0	#NULL!	#NULL!	#NULL!
G-G-G	28	G-line	G-line	G-line	270	1	0	0	#NULL!	#NULL!	#NULL!
G-G-G	29	G-line	G-line	G-line	45	0	0	0	#NULL!	#NULL!	#NULL!
G-G-G	29	G-line	G-line	G-line	90	0	0	0	#NULL!	#NULL!	#NULL!
G-G-G	29	G-line	G-line	G-line	135	3	0	0	#NULL!	#NULL!	#NULL!
G-G-G	29	G-line	G-line	G-line	180	4	0	0	#NULL!	#NULL!	#NULL!
G-G-G	29	G-line	G-line	G-line	225	0	3	0	#NULL!	#NULL!	#NULL!
G-G-G	29	G-line	G-line	G-line	270	1	4	0	#NULL!	#NULL!	#NULL!
G-Y-G	14	G-line	Y-line	G-line	45	2	2	0	#NULL!	#NULL!	#NULL!
G-Y-G	14	G-line	Y-line	G-line	90	1	3	0	#NULL!	#NULL!	#NULL!
G-Y-G	14	G-line	Y-line	G-line	135	1	3	0	#NULL!	#NULL!	#NULL!
G-Y-G	14	G-line	Y-line	G-line	180	4	0	0	#NULL!	#NULL!	#NULL!
G-Y-G	14	G-line	Y-line	G-line	225	2	2	0	#NULL!	#NULL!	#NULL!
G-Y-G	14	G-line	Y-line	G-line	270	0	2	0	#NULL!	#NULL!	#NULL!
G-Y-G	15	G-line	Y-line	G-line	45	3	0	0	#NULL!	#NULL!	#NULL!
G-Y-G	15	G-line	Y-line	G-line	90	0	0	0	#NULL!	#NULL!	#NULL!
G-Y-G	15	G-line	Y-line	G-line	135	0	0	1	Fighter	1	135
G-Y-G	15	G-line	Y-line	G-line	180	2	0	0	#NULL!	#NULL!	#NULL!
G-Y-G	15	G-line	Y-line	G-line	225	0	2	0	#NULL!	#NULL!	#NULL!
G-Y-G	15	G-line	Y-line	G-line	270	0	3	0	#NULL!	#NULL!	#NULL!
G-Y-G	16	G-line	Y-line	G-line	45	0	0	0	#NULL!	#NULL!	#NULL!
G-Y-G	16	G-line	Y-line	G-line	90	0	0	0	#NULL!	#NULL!	#NULL!
G-Y-G	16	G-line	Y-line	G-line	135	1	0	0	#NULL!	#NULL!	#NULL!
G-Y-G	16	G-line	Y-line	G-line	180	1	0	0	#NULL!	#NULL!	#NULL!
G-Y-G	16	G-line	Y-line	G-line	225	1	0	0	#NULL!	#NULL!	#NULL!
G-Y-G	16	G-line	Y-line	G-line	270	0	0	0	#NULL!	#NULL!	#NULL!
G-Y-G	17	G-line	Y-line	G-line	45	2	0	0	#NULL!	#NULL!	#NULL!
G-Y-G	17	G-line	Y-line	G-line	90	4	0	0	#NULL!	#NULL!	#NULL!
G-Y-G	17	G-line	Y-line	G-line	135	1	0	0	#NULL!	#NULL!	#NULL!
G-Y-G	17	G-line	Y-line	G-line	180	2	0	0	#NULL!	#NULL!	#NULL!
G-Y-G	17	G-line	Y-line	G-line	225	0	3	0	#NULL!	#NULL!	#NULL!
G-Y-G	17	G-line	Y-line	G-line	270	1	2	0	#NULL!	#NULL!	#NULL!
G-Y-G	18	G-line	Y-line	G-line	45	1	0	0	#NULL!	#NULL!	#NULL!
G-Y-G	18	G-line	Y-line	G-line	90	0	0	0	#NULL!	#NULL!	#NULL!
G-Y-G	18	G-line	Y-line	G-line	135	0	0	0	#NULL!	#NULL!	#NULL!
G-Y-G	18	G-line	Y-line	G-line	180	0	0	0	#NULL!	#NULL!	#NULL!
G-Y-G	18	G-line	Y-line	G-line	225	0	0	0	#NULL!	#NULL!	#NULL!
G-Y-G	18	G-line	Y-line	G-line	270	1	0	0	#NULL!	#NULL!	#NULL!
G-Y-G	19	G-line	Y-line	G-line	45	0	0	0	#NULL!	#NULL!	#NULL!
G-Y-G	19	G-line	Y-line	G-line	90	0	0	0	#NULL!	#NULL!	#NULL!
G-Y-G	19	G-line	Y-line	G-line	135	1	0	0	#NULL!	#NULL!	#NULL!
G-Y-G	19	G-line	Y-line	G-line	180	3	0	0	#NULL!	#NULL!	#NULL!
G-Y-G	19	G-line	Y-line	G-line	225	1	0	0	#NULL!	#NULL!	#NULL!
G-Y-G	19	G-line	Y-line	G-line	270	2	0	1	Fighter	1	270
G-Y-G	20	G-line	Y-line	G-line	45	4	0	0	#NULL!	#NULL!	#NULL!
G-Y-G	20	G-line	Y-line	G-line	90	2	2	0	#NULL!	#NULL!	#NULL!
G-Y-G	20	G-line	Y-line	G-line	135	3	2	0	#NULL!	#NULL!	#NULL!
G-Y-G	20	G-line	Y-line	G-line	180	1	4	0	#NULL!	#NULL!	#NULL!
G-Y-G	20	G-line	Y-line	G-line	225	1	3	0	#NULL!	#NULL!	#NULL!
G-Y-G	20	G-line	Y-line	G-line	270	3	2	0	#NULL!	#NULL!	#NULL!
G-Y-G	21	G-line	Y-line	G-line	45	3	0	0	#NULL!	#NULL!	#NULL!
G-Y-G	21	G-line	Y-line	G-line	90	2	0	0	#NULL!	#NULL!	#NULL!
G-Y-G	21	G-line	Y-line	G-line	135	2	0	1	Sneaker	1	135
G-Y-G	21	G-line	Y-line	G-line	180	4	0	0	#NULL!	#NULL!	#NULL!
G-Y-G	21	G-line	Y-line	G-line	225	3	0	0	#NULL!	#NULL!	#NULL!
G-Y-G	21	G-line	Y-line	G-line	270	2	0	0	#NULL!	#NULL!	#NULL!
G-G-Y	14	G-line	G-line	Y-line	45	3	0	0	#NULL!	#NULL!	#NULL!
G-G-Y	14	G-line	G-line	Y-line	90	1	2	0	#NULL!	#NULL!	#NULL!
G-G-Y	14	G-line	G-line	Y-line	135	5	0	0	#NULL!	#NULL!	#NULL!
G-G-Y	14	G-line	G-line	Y-line	180	5	0	0	#NULL!	#NULL!	#NULL!
G-G-Y	14	G-line	G-line	Y-line	225	3	0	1	Fighter	1	225
G-G-Y	14	G-line	G-line	Y-line	270	2	0	0	#NULL!	#NULL!	#NULL!
G-G-Y	15	G-line	G-line	Y-line	45	0	0	0	#NULL!	#NULL!	#NULL!
G-G-Y	15	G-line	G-line	Y-line	90	0	0	0	#NULL!	#NULL!	#NULL!
G-G-Y	15	G-line	G-line	Y-line	135	0	0	0	#NULL!	#NULL!	#NULL!
G-G-Y	15	G-line	G-line	Y-line	180	0	0	0	#NULL!	#NULL!	#NULL!
G-G-Y	15	G-line	G-line	Y-line	225	0	0	0	#NULL!	#NULL!	#NULL!
G-G-Y	15	G-line	G-line	Y-line	270	0	0	0	#NULL!	#NULL!	#NULL!
G-G-Y	16	G-line	G-line	Y-line	45	0	0	0	#NULL!	#NULL!	#NULL!
G-G-Y	16	G-line	G-line	Y-line	90	0	0	0	#NULL!	#NULL!	#NULL!
G-G-Y	16	G-line	G-line	Y-line	135	0	0	0	#NULL!	#NULL!	#NULL!
G-G-Y	16	G-line	G-line	Y-line	180	0	0	0	#NULL!	#NULL!	#NULL!
G-G-Y	16	G-line	G-line	Y-line	225	0	0	0	#NULL!	#NULL!	#NULL!
G-G-Y	16	G-line	G-line	Y-line	270	0	0	0	#NULL!	#NULL!	#NULL!
G-G-Y	17	G-line	G-line	Y-line	45	2	0	0	#NULL!	#NULL!	#NULL!
G-G-Y	17	G-line	G-line	Y-line	90	2	0	0	#NULL!	#NULL!	#NULL!
G-G-Y	17	G-line	G-line	Y-line	135	3	0	0	#NULL!	#NULL!	#NULL!
G-G-Y	17	G-line	G-line	Y-line	180	3	0	0	#NULL!	#NULL!	#NULL!
G-G-Y	17	G-line	G-line	Y-line	225	4	0	0	#NULL!	#NULL!	#NULL!
G-G-Y	17	G-line	G-line	Y-line	270	2	0	0	#NULL!	#NULL!	#NULL!
G-G-Y	18	G-line	G-line	Y-line	45	2	0	0	#NULL!	#NULL!	#NULL!
G-G-Y	18	G-line	G-line	Y-line	90	0	2	0	#NULL!	#NULL!	#NULL!
G-G-Y	18	G-line	G-line	Y-line	135	2	0	0	#NULL!	#NULL!	#NULL!
G-G-Y	18	G-line	G-line	Y-line	180	2	0	0	#NULL!	#NULL!	#NULL!
G-G-Y	18	G-line	G-line	Y-line	225	0	3	0	#NULL!	#NULL!	#NULL!
G-G-Y	18	G-line	G-line	Y-line	270	2	2	0	#NULL!	#NULL!	#NULL!
G-G-Y	19	G-line	G-line	Y-line	45	0	0	0	#NULL!	#NULL!	#NULL!
G-G-Y	19	G-line	G-line	Y-line	90	1	0	0	#NULL!	#NULL!	#NULL!
G-G-Y	19	G-line	G-line	Y-line	135	4	0	0	#NULL!	#NULL!	#NULL!
G-G-Y	19	G-line	G-line	Y-line	180	2	3	0	#NULL!	#NULL!	#NULL!
G-G-Y	19	G-line	G-line	Y-line	225	1	3	0	#NULL!	#NULL!	#NULL!
G-G-Y	19	G-line	G-line	Y-line	270	2	2	0	#NULL!	#NULL!	#NULL!
G-G-Y	20	G-line	G-line	Y-line	45	2	0	0	#NULL!	#NULL!	#NULL!
G-G-Y	20	G-line	G-line	Y-line	90	0	0	0	#NULL!	#NULL!	#NULL!
G-G-Y	20	G-line	G-line	Y-line	135	3	0	0	#NULL!	#NULL!	#NULL!
G-G-Y	20	G-line	G-line	Y-line	180	0	0	0	#NULL!	#NULL!	#NULL!
G-G-Y	20	G-line	G-line	Y-line	225	3	0	0	#NULL!	#NULL!	#NULL!
G-G-Y	20	G-line	G-line	Y-line	270	0	2	0	#NULL!	#NULL!	#NULL!
G-G-Y	21	G-line	G-line	Y-line	45	1	3	1	Fighter	1	45
G-G-Y	21	G-line	G-line	Y-line	90	1	0	0	#NULL!	#NULL!	#NULL!
G-G-Y	21	G-line	G-line	Y-line	135	3	0	0	#NULL!	#NULL!	#NULL!
G-G-Y	21	G-line	G-line	Y-line	180	2	0	0	#NULL!	#NULL!	#NULL!
G-G-Y	21	G-line	G-line	Y-line	225	1	2	1	Fighter	2	225
G-G-Y	21	G-line	G-line	Y-line	270	0	2	0	#NULL!	#NULL!	#NULL!
G-Y-Y	15	G-line	Y-line	Y-line	45	2	0	0	#NULL!	#NULL!	#NULL!
G-Y-Y	15	G-line	Y-line	Y-line	90	0	0	0	#NULL!	#NULL!	#NULL!
G-Y-Y	15	G-line	Y-line	Y-line	135	3	0	0	#NULL!	#NULL!	#NULL!
G-Y-Y	15	G-line	Y-line	Y-line	180	3	0	0	#NULL!	#NULL!	#NULL!
G-Y-Y	15	G-line	Y-line	Y-line	225	3	0	0	#NULL!	#NULL!	#NULL!
G-Y-Y	15	G-line	Y-line	Y-line	270	2	0	0	#NULL!	#NULL!	#NULL!
G-Y-Y	16	G-line	Y-line	Y-line	45	2	2	0	#NULL!	#NULL!	#NULL!
G-Y-Y	16	G-line	Y-line	Y-line	90	2	0	0	#NULL!	#NULL!	#NULL!
G-Y-Y	16	G-line	Y-line	Y-line	135	4	0	0	#NULL!	#NULL!	#NULL!
G-Y-Y	16	G-line	Y-line	Y-line	180	3	0	0	#NULL!	#NULL!	#NULL!
G-Y-Y	16	G-line	Y-line	Y-line	225	1	2	0	#NULL!	#NULL!	#NULL!
G-Y-Y	16	G-line	Y-line	Y-line	270	3	0	0	#NULL!	#NULL!	#NULL!
G-Y-Y	17	G-line	Y-line	Y-line	45	1	2	0	#NULL!	#NULL!	#NULL!
G-Y-Y	17	G-line	Y-line	Y-line	90	3	0	0	#NULL!	#NULL!	#NULL!
G-Y-Y	17	G-line	Y-line	Y-line	135	0	0	0	#NULL!	#NULL!	#NULL!
G-Y-Y	17	G-line	Y-line	Y-line	180	1	0	0	#NULL!	#NULL!	#NULL!
G-Y-Y	17	G-line	Y-line	Y-line	225	0	2	0	#NULL!	#NULL!	#NULL!
G-Y-Y	17	G-line	Y-line	Y-line	270	2	0	0	#NULL!	#NULL!	#NULL!
G-Y-Y	18	G-line	Y-line	Y-line	45	2	2	0	#NULL!	#NULL!	#NULL!
G-Y-Y	18	G-line	Y-line	Y-line	90	2	0	1	Fighter	1	90
G-Y-Y	18	G-line	Y-line	Y-line	135	2	0	1	Sneaker	2	135
G-Y-Y	18	G-line	Y-line	Y-line	180	1	2	0	#NULL!	#NULL!	#NULL!
G-Y-Y	18	G-line	Y-line	Y-line	225	2	0	0	#NULL!	#NULL!	#NULL!
G-Y-Y	18	G-line	Y-line	Y-line	270	2	0	0	#NULL!	#NULL!	#NULL!
G-Y-Y	19	G-line	Y-line	Y-line	45	1	2	0	#NULL!	#NULL!	#NULL!
G-Y-Y	19	G-line	Y-line	Y-line	90	1	0	0	#NULL!	#NULL!	#NULL!
G-Y-Y	19	G-line	Y-line	Y-line	135	3	0	0	#NULL!	#NULL!	#NULL!
G-Y-Y	19	G-line	Y-line	Y-line	180	1	0	0	#NULL!	#NULL!	#NULL!
G-Y-Y	19	G-line	Y-line	Y-line	225	2	0	0	#NULL!	#NULL!	#NULL!
G-Y-Y	19	G-line	Y-line	Y-line	270	2	0	0	#NULL!	#NULL!	#NULL!
G-Y-Y	20	G-line	Y-line	Y-line	45	3	0	0	#NULL!	#NULL!	#NULL!
G-Y-Y	20	G-line	Y-line	Y-line	90	1	0	0	#NULL!	#NULL!	#NULL!
G-Y-Y	20	G-line	Y-line	Y-line	135	3	0	0	#NULL!	#NULL!	#NULL!
G-Y-Y	20	G-line	Y-line	Y-line	180	2	2	0	#NULL!	#NULL!	#NULL!
G-Y-Y	20	G-line	Y-line	Y-line	225	4	0	0	#NULL!	#NULL!	#NULL!
G-Y-Y	20	G-line	Y-line	Y-line	270	3	2	0	#NULL!	#NULL!	#NULL!
G-Y-Y	21	G-line	Y-line	Y-line	45	5	0	0	#NULL!	#NULL!	#NULL!
G-Y-Y	21	G-line	Y-line	Y-line	90	1	0	0	#NULL!	#NULL!	#NULL!
G-Y-Y	21	G-line	Y-line	Y-line	135	4	0	0	#NULL!	#NULL!	#NULL!
G-Y-Y	21	G-line	Y-line	Y-line	180	2	2	0	#NULL!	#NULL!	#NULL!
G-Y-Y	21	G-line	Y-line	Y-line	225	3	2	0	#NULL!	#NULL!	#NULL!
G-Y-Y	21	G-line	Y-line	Y-line	270	1	2	0	#NULL!	#NULL!	#NULL!
